# Supplementary material for: The NAD salvage pathway in mesenchymal cells is indispensable for skeletal development in mice
Source: Nat Commun. 2023 Jun 17;14:3616. doi: 10.1038/s41467-023-39392-7 (PMC10276814; doi:10.1038/s41467-023-39392-7)
Supplement: Supplementary file 4 — Supplementary Dataset 1 [file 41467_2023_39392_MOESM4_ESM.xlsx]

## Sheet: Sheet 1
	p_val	avg_log2FC	pct.1	pct.2	p_val_adj
Tm4sf1	6.33734e-74	1.79229	0.482	0.229	3.51196e-69
Postn	2.5529e-58	1.43833	0.594	0.527	1.41474e-53
Tnfaip6	4.47312e-66	1.41251	0.443	0.26	2.47887e-61		Supplementary Data 1. Differential gene expression analysis between chondrocytes I and chondrocytes II.
Thbs4	2.11185e-58	1.40546	0.25	0.105	1.17032e-53		Single cell RNA-Seq was performed in cells isolated from the growth plate of P2 control and NamptΔPrx littermate mice born from
Neat1	7.56538e-204	1.32646	0.984	0.964	4.19251e-199		dams that were fed NR during gestation. Differential gene expression analysis (adjusted p-value < 10e-10 and log2 average fold change < 0.5)
Vim	1.97204e-43	1.20852	0.915	0.955	1.09285e-38		between the cell clusters designated chondrocytes I and chondrocytes II from both genotypes, shown in Fig. 8,
Mt2	3.21279e-42	1.12488	0.651	0.553	1.78043e-37		using two-sided MAST statistical test (see reference 69) with false discovery rate adjusted p-value.
Ccn2	4.22587e-47	1.07695	0.761	0.608	2.34185e-42
Dpysl3	5.03885e-78	1.04553	0.361	0.106	2.79238e-73		pct.1 = chondrocytes II
Gem	7.24459e-101	1.03087	0.643	0.323	4.01474e-96		pct.2 = chondrocytes I
Cd44	9.86081e-106	1.0169	0.475	0.23	5.46456e-101
Inhba	7.72656e-33	0.999617	0.312	0.2	4.28183e-28
Rora	1.79494e-122	0.963188	0.704	0.433	9.94702e-118
Gpnmb	2.1294e-68	0.945725	0.367	0.072	1.18005e-63
Id3	5.04773e-42	0.888397	0.61	0.428	2.7973e-37
Nudt4	1.09652e-89	0.818769	0.631	0.415	6.07659e-85
Vegfa	7.32076e-83	0.795613	0.616	0.458	4.05694e-78
Hmga2	1.31355e-60	0.784805	0.588	0.441	7.27927e-56
Lgals1	2.43203e-11	0.778941	0.743	0.778	1.34776e-06
Aspn	2.58577e-30	0.751973	0.387	0.21	1.43296e-25
Vcan	2.2785e-34	0.75194	0.37	0.25	1.26267e-29
Col3a1	3.70126e-11	0.745657	0.934	0.965	2.05113e-06
Spry2	1.45028e-76	0.731616	0.584	0.378	8.03703e-72
Slc20a1	3.37969e-61	0.72627	0.583	0.391	1.87292e-56
Ptgs2	8.2476e-36	0.721762	0.338	0.082	4.57057e-31
Mfap4	1.76591e-24	0.719679	0.272	0.231	9.78616e-20
Hbegf	6.51009e-15	0.714648	0.553	0.481	3.60769e-10
Mef2a	1.11108e-54	0.699445	0.831	0.722	6.15729e-50
Hnrnpdl	9.90373e-47	0.686116	0.894	0.91	5.48835e-42
mt-Rnr1	8.5169e-100	0.668081	0.999	0.998	4.71981e-95
S100a4	3.13293e-10	0.641413	0.293	0.245	1.73618e-05
Cdh13	6.54985e-23	0.619182	0.28	0.067	3.62973e-18
Tmsb4x	1.11767e-09	0.619132	0.649	0.676	6.19382e-05
D10Wsu102e	2.12857e-61	0.61801	0.562	0.375	1.17959e-56
Col14a1	1.25021e-05	0.605821	0.514	0.459	0.69283
Rabggtb	1.64156e-38	0.593776	0.752	0.705	9.09705e-34
Aqp1	9.65165e-24	0.591845	0.297	0.147	5.34866e-19
Tubb5	1.07333e-13	0.586519	0.726	0.769	5.94805e-09
Rn18s	1	0.585552	1	1	1
Bcl2l11	4.59475e-48	0.570604	0.406	0.161	2.54627e-43
Clta	5.53725e-23	0.567629	0.849	0.961	3.06858e-18
Ano1	1.15243e-17	0.563093	0.261	0.085	6.38645e-13
Mrps6	6.12139e-33	0.550423	0.612	0.546	3.39229e-28
Bhlhe40	3.24558e-26	0.531907	0.7	0.568	1.7986e-21
mt-Rnr2	6.77486e-65	0.526661	1	1	3.75442e-60
Retreg1	4.37344e-23	0.512396	0.373	0.231	2.42363e-18
Sgk1	3.07608e-28	0.512207	0.529	0.347	1.70467e-23
Ccn3	1.23672e-18	0.510123	0.277	0.162	6.85353e-14
Rac1	1.51021e-17	0.50996	0.783	0.897	8.36916e-13
Mir6236	3.10226e-29	0.508245	0.526	0.342	1.71918e-24
Pim3	4.2339e-27	0.507169	0.656	0.569	2.3463e-22
Rad23b	3.47554e-35	0.506185	0.758	0.676	1.92604e-30
Nedd9	6.94225e-39	0.496203	0.501	0.279	3.84719e-34
Nfkbia	1.64662e-06	0.486607	0.704	0.555	0.0912509
Hspa5	2.6329e-11	0.484634	0.944	0.993	1.45907e-06
Prdx1	0.0133584	0.482424	0.794	0.967	1
mt-Co1	1.94007e-44	0.476984	0.989	0.982	1.07513e-39
Ythdc1	1.66939e-24	0.476	0.805	0.732	9.25125e-20
Dusp1	1.72344e-06	0.473998	0.498	0.358	0.0955077
Fam107b	7.47013e-19	0.470546	0.274	0.078	4.13972e-14
Nfkbiz	5.86651e-28	0.460211	0.468	0.278	3.25105e-23
Col1a1	0.0906174	0.459142	0.808	0.864	1
Sar1a	5.45505e-11	0.455184	0.816	0.915	3.02303e-06
Nbl1	8.7488e-15	0.45469	0.434	0.302	4.84832e-10
Anxa1	0.00830248	0.453364	0.461	0.515	1
Odc1	4.89938e-17	0.451524	0.677	0.616	2.71509e-12
Ecm1	1.42726e-07	0.447258	0.275	0.249	0.00790945
Dkk3	8.73032e-17	0.438154	0.281	0.155	4.83808e-12
1110038B12Rik	2.64698e-06	0.437121	0.776	0.9	0.146688
Col4a1	1.04685e-16	0.434542	0.322	0.247	5.80134e-12
Csrnp1	6.97158e-27	0.43318	0.461	0.256	3.86344e-22
Egr1	1.29086e-06	0.43182	0.643	0.426	0.0715359
Ier3	0.000836317	0.430258	0.583	0.57	1
Hnrnpc	7.02189e-12	0.428076	0.752	0.803	3.89132e-07
Arf1	7.4769e-09	0.427075	0.886	0.966	0.000414347
Tagln2	0.105717	0.426318	0.664	0.745	1
Lox	1.79596e-09	0.425959	0.257	0.181	9.95266e-05
Nr4a1	4.74406e-12	0.425573	0.562	0.384	2.62902e-07
Tmem248	4.4741e-22	0.424133	0.539	0.453	2.47941e-17
Bmp4	1.39899e-14	0.420713	0.309	0.184	7.75276e-10
Snx5	8.64642e-17	0.419551	0.621	0.583	4.79159e-12
Sash1	4.04658e-25	0.41585	0.493	0.362	2.24249e-20
Glul	1.04697e-21	0.414287	0.367	0.214	5.80197e-17
C1qbp	7.92169e-08	0.413889	0.732	0.827	0.00438996
Pnrc1	4.51326e-12	0.40776	0.835	0.815	2.50111e-07
Sec24a	3.77637e-27	0.406358	0.594	0.469	2.09275e-22
Specc1	2.15516e-19	0.404481	0.349	0.194	1.19433e-14
Taf7	6.34781e-23	0.400447	0.573	0.483	3.51777e-18
Ugcg	1.18178e-28	0.399501	0.396	0.255	6.54908e-24
Klf6	3.84865e-10	0.397064	0.774	0.7	2.13281e-05
Fhl2	1.12786e-13	0.393096	0.411	0.293	6.25027e-09
Taf1d	3.1767e-11	0.39142	0.83	0.812	1.76043e-06
Xist	2.13895e-17	0.389929	0.912	0.638	1.18534e-12
Plxdc2	2.35483e-17	0.388341	0.428	0.278	1.30497e-12
Skil	2.56533e-14	0.386218	0.647	0.484	1.42163e-09
Plaur	0.000503377	0.385916	0.425	0.47	1
Itprip	1.94271e-17	0.376247	0.311	0.146	1.07659e-12
Ehd4	2.04202e-15	0.375351	0.359	0.238	1.13163e-10
Ptbp2	3.48706e-26	0.372278	0.506	0.323	1.93243e-21
Ybx3	0.423727	0.365675	0.759	0.926	1
Id1	3.89701e-06	0.364449	0.524	0.419	0.215961
Csnk1d	3.96669e-19	0.359616	0.549	0.406	2.19822e-14
Id2	2.011e-09	0.356589	0.522	0.389	0.000111444
Scand1	3.05421e-09	0.355131	0.656	0.633	0.000169255
Atp1b1	2.37898e-11	0.351937	0.281	0.142	1.31836e-06
Dusp6	1.6387e-12	0.343635	0.32	0.186	9.08117e-08
Trio	6.19681e-18	0.342343	0.448	0.316	3.43409e-13
Snx9	2.42601e-09	0.340725	0.532	0.459	0.000134442
Col6a3	0.0741418	0.340142	0.879	0.956	1
Plpp1	4.99187e-07	0.339946	0.526	0.511	0.0276635
Lyar	4.308e-07	0.335127	0.533	0.531	0.0238736
Ddx39b	5.29851e-06	0.334067	0.714	0.711	0.293628
Cpeb4	3.66309e-17	0.332868	0.368	0.209	2.02998e-12
Rictor	3.38109e-20	0.332136	0.535	0.407	1.8737e-15
Epha2	3.81793e-14	0.331866	0.288	0.185	2.11578e-09
Plk2	4.845e-11	0.327361	0.299	0.15	2.68495e-06
Slc25a5	0.0818247	0.32732	0.651	0.722	1
Malat1	7.33904e-35	0.326065	0.999	1	4.06708e-30
Nob1	1.38761e-10	0.323132	0.568	0.482	7.68972e-06
Hivep2	7.40148e-15	0.322389	0.537	0.401	4.10168e-10
Hnrnpa0	0.00148331	0.321373	0.897	0.944	1
Ank2	8.66662e-11	0.320707	0.356	0.278	4.80278e-06
Derl1	3.40089e-06	0.31835	0.66	0.645	0.188467
Tmsb10	0.991409	0.317002	0.618	0.713	1
Lrrfip2	7.69836e-12	0.316958	0.353	0.243	4.2662e-07
Mast4	1.655e-12	0.316735	0.491	0.449	9.17151e-08
Snrnp48	4.01773e-07	0.315336	0.777	0.755	0.022265
Aig1	1.28505e-10	0.314448	0.361	0.28	7.12134e-06
Srm	0.0452326	0.314098	0.774	0.842	1
Pmepa1	0.031909	0.314018	0.901	0.92	1
Pim1	8.65494e-09	0.309274	0.487	0.403	0.000479631
9330188P03Rik	4.31543e-11	0.309139	0.289	0.175	2.39148e-06
Akr1b3	8.57948e-07	0.30736	0.276	0.213	0.0475449
Tubb6	0.000100991	0.3064	0.492	0.521	1
Dpysl2	1.10829e-07	0.305706	0.256	0.188	0.00614182
Tgfbr3	1.81314e-14	0.302661	0.352	0.2	1.00479e-09
Sphk1	3.98031e-10	0.302654	0.316	0.197	2.20577e-05
Ddx21	6.39816e-05	0.301255	0.606	0.549	1
Eps8	1.14304e-07	0.30064	0.545	0.44	0.00633438
Spp1	6.22378e-06	0.299566	0.573	0.4	0.344903
Pvr	3.40966e-09	0.298508	0.348	0.242	0.000188953
Cebpd	9.75548e-05	0.298085	0.437	0.39	1
Chaserr	5.75194e-09	0.297816	0.632	0.641	0.000318755
Abl2	1.70766e-13	0.297757	0.439	0.3	9.46334e-09
Rab11fip5	1.65237e-12	0.296598	0.382	0.232	9.15694e-08
Pdlim4	0.0417273	0.296375	0.593	0.652	1
Pabpc4	8.40111e-09	0.295649	0.495	0.416	0.000465564
Lars2	0.0150565	0.294346	0.612	0.54	1
Peak1	5.14791e-07	0.293851	0.265	0.12	0.0285282
Ipo7	2.37902e-07	0.293547	0.613	0.512	0.0131838
Wwtr1	0.00426138	0.291432	0.697	0.718	1
Bambi	5.94658e-09	0.290472	0.476	0.438	0.000329542
Hspa1b	8.97382e-05	0.290187	0.33	0.206	1
Foxj3	4.77502e-13	0.288777	0.424	0.292	2.64618e-08
Psmd8	0.276303	0.288582	0.634	0.759	1
Trmt1	9.03351e-09	0.288135	0.564	0.456	0.00050061
Per1	1.38374e-13	0.288088	0.376	0.22	7.66825e-09
Mrto4	0.000271862	0.287055	0.547	0.557	1
Foxn3	7.62258e-06	0.285825	0.583	0.553	0.422421
Mafb	5.43111e-06	0.285196	0.331	0.213	0.300976
Atp6v1h	3.46175e-11	0.284955	0.484	0.386	1.9184e-06
Atp6ap2	0.00147662	0.283795	0.528	0.496	1
Mon2	1.41758e-10	0.282808	0.542	0.448	7.85582e-06
Ino80d	3.67105e-11	0.281036	0.541	0.413	2.03439e-06
Fam110b	1.48164e-09	0.279744	0.315	0.24	8.2108e-05
Cobll1	8.48842e-09	0.278226	0.427	0.305	0.000470403
Tcea1	1.51411e-05	0.277188	0.569	0.536	0.839076
Atp6v1b2	1.28242e-09	0.276717	0.387	0.302	7.10681e-05
Ptn	0.415538	0.274653	0.352	0.319	1
Eif4b	0.137137	0.273559	0.752	0.828	1
Dnajc5	2.60122e-08	0.272667	0.541	0.443	0.00144152
Ddx39a	6.01273e-08	0.272035	0.362	0.286	0.00333207
Scx	0.00155452	0.270265	0.336	0.244	1
Eif4a2	0.0587996	0.268815	0.883	0.942	1
Mapk6	1.54765e-08	0.267788	0.511	0.419	0.000857663
Ilf2	0.000520031	0.265747	0.705	0.682	1
Sulf1	5.50102e-07	0.26483	0.335	0.238	0.030485
Fbxw11	1.15003e-09	0.264685	0.417	0.29	6.37313e-05
Ewsr1	2.47419e-05	0.264484	0.725	0.657	1
Rab11b	0.00170149	0.259196	0.582	0.546	1
Dhx15	0.000165968	0.258541	0.658	0.585	1
Noc2l	1.64455e-09	0.258496	0.437	0.325	9.11362e-05
Lpin2	4.05231e-06	0.257721	0.492	0.449	0.224567
Brd8	1.00238e-06	0.255847	0.688	0.643	0.055549
Errfi1	0.0432005	0.25494	0.619	0.552	1
Pfkp	1.36184e-07	0.254034	0.379	0.286	0.0075469
Slc25a3	0.154898	0.254013	0.89	0.986	1
Prkar1a	0.0512289	0.253927	0.695	0.743	1
Ranbp2	0.000125474	0.253495	0.669	0.628	1
Gadd45g	0.0265468	0.252926	0.619	0.558	1
2410006H16Rik	0.109548	0.251699	0.894	0.984	1
Ppfia1	5.34047e-08	0.250148	0.418	0.299	0.00295953
Ascc3	1.58924e-05	0.248245	0.666	0.572	0.880707
Olfml2b	0.00634209	0.247461	0.269	0.217	1
Foxo3	3.88289e-10	0.244624	0.47	0.357	2.15178e-05
Cdc73	0.00013106	0.244175	0.561	0.481	1
Nufip1	1.92229e-05	0.242347	0.437	0.411	1
Myo10	1.52901e-06	0.242321	0.462	0.356	0.0847334
Pdpn	0.00010026	0.241602	0.362	0.34	1
Glis3	6.61003e-07	0.241221	0.272	0.176	0.0366308
Bcas2	0.0446156	0.24102	0.646	0.655	1
Las1l	6.38908e-07	0.24057	0.378	0.31	0.0354064
Zcchc14	1.85223e-06	0.239806	0.395	0.301	0.102645
Vat1	0.000393597	0.23957	0.418	0.33	1
Cited2	0.000310249	0.239255	0.264	0.168	1
Col5a2	0.167381	0.238945	0.708	0.773	1
Dancr	7.59967e-07	0.238342	0.315	0.247	0.0421151
Tnc	0.886598	0.237654	0.523	0.589	1
Mmp14	0.85811	0.236885	0.502	0.559	1
Tex10	8.58069e-09	0.236872	0.391	0.29	0.000475516
Ptpre	5.00277e-07	0.23548	0.296	0.222	0.0277238
Mrps30	1.02245e-05	0.234878	0.446	0.393	0.566614
Syne1	0.57977	0.230939	0.564	0.581	1
Usp47	0.00015261	0.230504	0.593	0.501	1
Pum1	0.00239638	0.230353	0.654	0.588	1
Jun	0.079226	0.229123	0.852	0.723	1
Nav2	4.82516e-05	0.227184	0.28	0.186	1
Oser1	0.0024782	0.225356	0.564	0.554	1
Fmnl2	1.45153e-05	0.224381	0.303	0.216	0.804395
Dip2c	2.48363e-06	0.221728	0.379	0.294	0.137635
Strap	0.487524	0.221325	0.653	0.764	1
Phlda3	0.113085	0.221305	0.293	0.276	1
Bora	2.69735e-06	0.220616	0.284	0.17	0.149479
Tbrg1	0.165901	0.220469	0.783	0.927	1
Pbdc1	0.119139	0.220079	0.653	0.734	1
Paxbp1	2.87325e-06	0.219894	0.475	0.385	0.159227
Nup98	0.000570578	0.219617	0.598	0.536	1
Celf1	0.00240452	0.215846	0.514	0.424	1
Golga4	0.0488306	0.214779	0.578	0.554	1
Rnf126	0.000281686	0.212777	0.412	0.345	1
Maea	0.000601137	0.211194	0.447	0.374	1
Nfyc	1.15316e-05	0.210419	0.36	0.28	0.639045
Prpf39	0.00452404	0.210232	0.581	0.523	1
Gm47283	0.101005	0.209981	0.812	0.788	1
Ank	0.0259822	0.208377	0.373	0.353	1
Adss	0.732281	0.208234	0.645	0.683	1
Rap2b	0.000243869	0.207851	0.265	0.2	1
Nek7	0.000202515	0.207502	0.373	0.301	1
Cct4	0.0523486	0.206961	0.717	0.869	1
Snx18	0.00138621	0.206701	0.519	0.466	1
Pla2g12a	0.000956324	0.205532	0.271	0.197	1
Ftl1	0.0241449	0.205268	0.946	1	1
Smg1	0.00174569	0.204187	0.586	0.505	1
Plpp3	0.651755	0.204141	0.504	0.491	1
Afdn	3.131e-05	0.203725	0.276	0.18	1
Kbtbd2	0.00015372	0.203482	0.333	0.24	1
Clk3	0.000242161	0.202939	0.372	0.278	1
Mapkapk2	0.165304	0.202849	0.561	0.527	1
Rexo1	0.00010704	0.201908	0.439	0.351	1
Rab7	0.610827	0.201373	0.638	0.645	1
Mt1	0.684586	0.200071	0.869	0.862	1
Haus3	4.30327e-05	0.199851	0.331	0.24	1
Wdr5	0.000331161	0.199715	0.357	0.256	1
Lrrfip1	0.798935	0.198348	0.433	0.456	1
Hnrnpll	0.00275012	0.196885	0.47	0.414	1
Ptpmt1	0.0511347	0.196706	0.415	0.4	1
9330162G02Rik	1.05535e-06	0.196458	0.439	0.34	0.0584845
Ube2g2	0.0060274	0.195357	0.444	0.369	1
Ccnt1	0.00740904	0.194455	0.583	0.525	1
Sik3	0.000475005	0.19435	0.409	0.331	1
Lpar1	0.00187635	0.193947	0.412	0.346	1
Coq10b	0.394558	0.192706	0.716	0.72	1
Manf	0.699895	0.192395	0.631	0.819	1
Rsl24d1	0.21443	0.192057	0.494	0.508	1
Larp4	0.167565	0.191992	0.719	0.69	1
Naa50	0.609895	0.19157	0.716	0.761	1
Nup50	0.0154889	0.190698	0.462	0.426	1
Mybbp1a	0.20234	0.190204	0.546	0.485	1
Npc1	0.000382961	0.189545	0.337	0.266	1
Picalm	0.50941	0.189392	0.661	0.614	1
Ifi30	0.310238	0.188784	0.353	0.4	1
Utp14b	0.00040005	0.187625	0.271	0.207	1
Serbp1	7.44142e-05	0.187506	0.907	0.98	1
Zfand2a	0.00093774	0.187254	0.265	0.188	1
Eif3d	0.294933	0.187185	0.583	0.708	1
Dclk1	0.00381242	0.186965	0.276	0.186	1
Ppp2r1a	0.0773457	0.186647	0.502	0.471	1
Bub3	0.127773	0.186491	0.549	0.554	1
Lamc1	0.0269563	0.185944	0.322	0.293	1
Dact1	0.000100891	0.185592	0.289	0.196	1
Mapre2	0.0011358	0.185104	0.476	0.413	1
Atg14	0.000568757	0.184936	0.282	0.183	1
Septin6	0.0126106	0.184077	0.262	0.18	1
Ubqln1	0.00375868	0.183671	0.422	0.339	1
Grpel2	0.000268241	0.183377	0.279	0.201	1
Cops2	0.897069	0.183046	0.586	0.644	1
Btbd7	0.251194	0.183029	0.6	0.556	1
Foxo1	0.0150827	0.182309	0.346	0.295	1
Ppp2r3a	0.0138881	0.181075	0.319	0.27	1
Smox	0.000599761	0.181012	0.273	0.223	1
Tpp2	0.0264717	0.180789	0.557	0.491	1
Zbtb21	0.00130712	0.180507	0.343	0.258	1
Timp2	0.000727339	0.180064	0.751	0.908	1
Fam102b	0.0252054	0.179588	0.363	0.314	1
Nktr	0.65535	0.179585	0.913	0.921	1
Ppp1r15a	0.547026	0.178754	0.73	0.742	1
Utp14a	0.12656	0.178262	0.444	0.426	1
mt-Nd5	0.00356533	0.178217	0.901	0.879	1
Irf2bp2	0.0747744	0.178103	0.541	0.47	1
Tsc1	0.000656345	0.176788	0.328	0.239	1
Yrdc	0.295507	0.17653	0.54	0.531	1
Wdfy1	0.00218834	0.176282	0.262	0.166	1
Twist1	0.74089	0.1762	0.445	0.456	1
Snhg15	0.870272	0.17548	0.557	0.601	1
Gm16286	0.873468	0.174856	0.712	0.739	1
Tra2a	0.261817	0.174513	0.87	0.873	1
Srfbp1	0.00661353	0.174406	0.38	0.313	1
Ptbp3	0.985233	0.172286	0.569	0.574	1
Rad21	0.05977	0.17147	0.487	0.43	1
Zfp36l2	0.837	0.170257	0.542	0.566	1
Zfas1	0.00337539	0.169396	0.724	0.866	1
Rala	0.995319	0.169146	0.516	0.546	1
Psmd4	0.0732063	0.168911	0.612	0.691	1
Xpo4	0.0011571	0.168827	0.365	0.277	1
Tpm2	0.481636	0.168354	0.295	0.288	1
Col5a1	0.00736074	0.167126	0.688	0.766	1
Eif2s3x	0.0811549	0.167051	0.41	0.367	1
Iqcb1	0.00252549	0.166943	0.362	0.294	1
Acvr1	0.761538	0.165563	0.473	0.474	1
Pfdn2	0.415479	0.16528	0.652	0.71	1
Vps50	0.0102932	0.165194	0.251	0.146	1
Xpr1	0.0373134	0.16483	0.294	0.225	1
Mylip	0.0137889	0.164562	0.324	0.273	1
Cpsf7	0.0245136	0.164045	0.44	0.372	1
Rpl7a	2.51816e-08	0.163801	0.936	0.995	0.00139549
Rgs2	0.0460529	0.163483	0.262	0.217	1
Sbf2	0.00653972	0.16346	0.331	0.253	1
Gxylt1	0.00211538	0.163273	0.275	0.19	1
Socs6	0.00865316	0.163217	0.325	0.247	1
Sqstm1	0.638119	0.162853	0.806	0.833	1
Arih2	0.00882759	0.162486	0.387	0.328	1
Uba5	0.942342	0.162089	0.583	0.576	1
Rrs1	0.377723	0.161948	0.425	0.414	1
Cct7	0.00331214	0.16181	0.707	0.836	1
Dvl1	0.00579731	0.160902	0.261	0.179	1
Impdh2	0.0109567	0.160705	0.648	0.742	1
Herc1	0.0233854	0.160433	0.4	0.326	1
Mafk	0.00647794	0.160294	0.372	0.298	1
Tgfbr1	0.0708435	0.159292	0.352	0.3	1
Adgra3	0.218646	0.158457	0.602	0.536	1
Mtdh	0.000416507	0.158354	0.841	0.916	1
Prickle1	0.00144796	0.158043	0.291	0.229	1
Adrm1	0.62262	0.157412	0.463	0.461	1
Srsf11	0.689021	0.157378	0.945	0.972	1
Thrap3	0.379524	0.157253	0.754	0.769	1
Zfp703	0.0281975	0.157162	0.385	0.328	1
Rin2	0.0802046	0.157145	0.506	0.468	1
Zbtb38	0.0439985	0.15648	0.319	0.292	1
Trappc10	0.0121278	0.156362	0.268	0.177	1
Pdlim5	0.498073	0.156102	0.447	0.442	1
Cdr2	0.0861807	0.155754	0.37	0.334	1
Mettl2	0.0276833	0.155729	0.258	0.169	1
Qk	0.0705487	0.155438	0.768	0.806	1
Dusp11	0.327308	0.154982	0.685	0.693	1
Gorab	0.00511939	0.154684	0.337	0.301	1
Gna13	0.469981	0.15412	0.447	0.426	1
Map4k4	0.602422	0.153615	0.643	0.654	1
Zzz3	0.718613	0.151949	0.57	0.536	1
Dlc1	0.236749	0.151217	0.603	0.563	1
Elavl1	0.6629	0.151061	0.597	0.588	1
Fxyd5	7.87372e-07	0.150954	0.627	0.793	0.0436338
Ppp4r3a	0.225296	0.150792	0.558	0.5	1
Fxr1	0.209259	0.150746	0.754	0.77	1
Rnf220	0.0527617	0.150463	0.354	0.285	1
Tmx4	0.0691881	0.150331	0.402	0.355	1
Gm38394	0.54275	0.150147	0.541	0.489	1
Esd	1.70049e-05	0.149504	0.622	0.842	0.942361
Nupr1	3.31657e-17	0.149431	0.614	0.8	1.83794e-12
Txn1	3.85133e-07	0.149384	0.826	0.978	0.0213429
Cct2	2.33518e-06	0.149212	0.809	0.945	0.129409
Lrrc59	0.0405546	0.148796	0.716	0.761	1
Atf6	0.0548147	0.147371	0.296	0.222	1
Med13l	0.0727497	0.147092	0.728	0.731	1
Ndfip2	0.696623	0.146515	0.513	0.485	1
Setd2	0.555715	0.146341	0.604	0.582	1
Cyth3	0.909376	0.14538	0.474	0.461	1
Ckb	0.876377	0.144493	0.315	0.319	1
Dlg1	0.133878	0.144368	0.347	0.28	1
Slain2	0.104761	0.143492	0.382	0.328	1
Ackr3	0.421636	0.142884	0.335	0.301	1
Nop2	0.0559142	0.1427	0.293	0.235	1
Fbln1	0.926985	0.14258	0.257	0.3	1
Spred1	0.932043	0.142075	0.664	0.651	1
Sar1b	0.0581052	0.14201	0.558	0.612	1
Mtrex	0.0501523	0.140037	0.332	0.248	1
Rpl37rt	0.237894	0.139796	0.393	0.366	1
Fosl1	0.985477	0.139284	0.317	0.317	1
St6galnac4	0.60705	0.139247	0.294	0.282	1
Ccn4	0.114021	0.139126	0.405	0.443	1
Mertk	0.0202727	0.138159	0.317	0.266	1
Mprip	0.973042	0.137755	0.456	0.426	1
Apba3	0.0877506	0.13681	0.261	0.2	1
Pdlim7	0.319963	0.136539	0.437	0.433	1
Ctbp1	0.0732675	0.136461	0.598	0.605	1
Snrpc	0.0290366	0.13596	0.608	0.687	1
Cxcl14	0.000833487	0.135761	0.354	0.402	1
Psma3	0.000391116	0.135728	0.824	0.913	1
Cops4	0.211253	0.135695	0.623	0.727	1
Tmed5	0.825986	0.135684	0.378	0.427	1
Fnbp4	0.217925	0.13442	0.436	0.389	1
Api5	0.146659	0.134066	0.404	0.355	1
Mycbp2	0.33346	0.133384	0.693	0.689	1
Ptges3	8.53621e-05	0.132441	0.726	0.848	1
Rc3h1	0.423268	0.132381	0.455	0.418	1
Cdt1	0.0414355	0.132171	0.251	0.199	1
Ppm1g	0.782127	0.132109	0.452	0.451	1
Sh3pxd2a	0.0653486	0.132063	0.333	0.313	1
Ccdc50	0.623896	0.131834	0.367	0.342	1
Aip	0.103365	0.131671	0.314	0.273	1
Btaf1	0.0889582	0.1314	0.309	0.245	1
Amotl2	0.402662	0.131306	0.457	0.46	1
Srsf1	0.968654	0.130466	0.615	0.604	1
Selenoi	0.460518	0.129545	0.48	0.433	1
Arhgap31	0.128381	0.129457	0.314	0.282	1
Elk3	0.256645	0.129366	0.378	0.377	1
Slc5a3	0.169921	0.129202	0.321	0.284	1
Snhg17	0.694105	0.129045	0.515	0.52	1
Gpr107	0.655051	0.12756	0.417	0.384	1
Utp4	0.23882	0.126699	0.315	0.289	1
Sltm	0.076533	0.126501	0.648	0.631	1
Dtnbp1	0.164021	0.126231	0.283	0.222	1
Fbl	0.00732333	0.125734	0.597	0.686	1
Taf5l	0.296616	0.124682	0.31	0.25	1
Ppp6c	0.716065	0.124391	0.452	0.451	1
Hnrnpk	1.3678e-05	0.124368	0.846	0.964	0.757995
Rab2a	0.000227949	0.123985	0.898	0.967	1
Cct5	6.05214e-08	0.12385	0.71	0.886	0.00335391
Camk1d	0.408805	0.123734	0.297	0.244	1
Nup153	0.675707	0.12368	0.416	0.369	1
Rangap1	0.19857	0.123512	0.271	0.221	1
Atad3a	0.940653	0.123327	0.44	0.394	1
Pex5	0.101194	0.123084	0.331	0.293	1
Eif4e2	0.00150314	0.122995	0.63	0.734	1
Snhg16	0.0712364	0.122748	0.576	0.655	1
Rlf	0.641349	0.121376	0.544	0.501	1
Utp18	0.881469	0.120928	0.454	0.434	1
Ltbp4	0.552837	0.120865	0.272	0.229	1
Emp1	6.73931e-09	0.120835	0.834	0.95	0.000373472
Chmp2b	0.530144	0.120834	0.447	0.47	1
Exosc10	0.224416	0.120382	0.289	0.233	1
Tsix	0.0643735	0.120366	0.251	0.177	1
Gtpbp6	0.262539	0.119949	0.285	0.229	1
Ccnl1	0.00893505	0.11969	0.827	0.841	1
Bcr	0.294877	0.118789	0.255	0.202	1
Ralb	0.819433	0.118762	0.385	0.357	1
Timm17a	0.015396	0.118492	0.607	0.68	1
Hectd2	0.157284	0.118261	0.254	0.193	1
Oxr1	0.18376	0.11809	0.255	0.215	1
Slc12a2	0.237756	0.117878	0.313	0.268	1
Cdc34	0.684945	0.117872	0.307	0.28	1
Rhob	0.384685	0.117446	0.488	0.518	1
Epc1	0.457909	0.117318	0.553	0.524	1
Txnl1	7.62348e-05	0.117281	0.766	0.9	1
Znhit6	0.476972	0.117182	0.436	0.408	1
Rab5c	0.633278	0.116978	0.385	0.371	1
Pggt1b	0.241109	0.116784	0.361	0.323	1
Slc35b1	0.466959	0.116153	0.328	0.302	1
Kdm7a	0.562118	0.115666	0.327	0.299	1
Polr1c	0.0998097	0.115499	0.522	0.559	1
Riok3	0.193998	0.115275	0.516	0.538	1
Socs3	0.783758	0.114876	0.45	0.392	1
Enpp1	0.000712217	0.112638	0.578	0.66	1
Cltc	0.00624059	0.112612	0.669	0.697	1
Klf11	0.260127	0.112106	0.296	0.232	1
Ankrd28	0.817184	0.111597	0.521	0.508	1
Sgms2	0.325153	0.111498	0.544	0.592	1
Hipk2	0.421206	0.111239	0.347	0.306	1
Mtmr2	0.338418	0.111103	0.313	0.272	1
Por	0.580166	0.111024	0.282	0.259	1
Pom121	0.719343	0.111017	0.356	0.342	1
Denr	0.000737118	0.110099	0.575	0.708	1
Junb	0.448867	0.109972	0.651	0.616	1
Hif1an	0.166402	0.109628	0.276	0.224	1
Ano6	0.724964	0.109477	0.297	0.238	1
Gtf2h1	0.962047	0.108963	0.424	0.387	1
Pdgfrb	0.569713	0.108939	0.257	0.24	1
Ctps	0.46839	0.107785	0.265	0.221	1
Cdc27	0.308992	0.107304	0.265	0.222	1
Gm40309	0.253248	0.106729	0.252	0.184	1
Exoc5	0.508406	0.105395	0.446	0.417	1
Uck2	0.568483	0.105361	0.347	0.329	1
Nme2	0.499979	0.105186	0.266	0.228	1
Crybg3	0.513654	0.105141	0.323	0.303	1
Agpat3	0.689275	0.105016	0.263	0.222	1
Frmd6	0.843817	0.104918	0.387	0.378	1
Fam160b1	0.593095	0.104592	0.308	0.262	1
Mphosph10	0.0180703	0.104485	0.521	0.524	1
Mrpl9	0.259172	0.103612	0.435	0.432	1
Zfc3h1	0.499888	0.103514	0.333	0.275	1
Ubl4a	0.976669	0.103173	0.354	0.346	1
Brd1	0.0231642	0.103091	0.734	0.724	1
Mast2	0.690321	0.103058	0.276	0.226	1
Npdc1	0.708819	0.10295	0.269	0.236	1
M6pr	0.442209	0.102615	0.392	0.392	1
Dgkh	0.343596	0.102494	0.277	0.222	1
Arnt	0.457436	0.10162	0.322	0.279	1
Tgfb2	0.00481756	0.101477	0.458	0.481	1
Srp68	0.165409	0.101274	0.511	0.529	1
Ccdc124	0.946341	0.100953	0.275	0.253	1
Eif3e	2.05694e-12	0.100364	0.784	0.954	1.1399e-07
Actn4	0.00012264	0.100334	0.805	0.861	1
Zfp622	0.139953	0.0998819	0.497	0.513	1
Commd2	0.777921	0.0994648	0.316	0.301	1
Ptpn23	0.402428	0.0993027	0.255	0.202	1
Nr1d2	0.892912	0.0992885	0.387	0.357	1
Slc25a36	0.869371	0.0987545	0.52	0.488	1
Smarce1	0.844238	0.098451	0.394	0.357	1
Arl5b	0.571185	0.0981171	0.36	0.322	1
Nhp2	6.6986e-05	0.0973159	0.468	0.559	1
Pum2	0.0102898	0.0973075	0.593	0.57	1
Rrp15	0.00745466	0.0967048	0.523	0.543	1
Xpo6	0.627226	0.0961115	0.291	0.243	1
Dapk3	0.343874	0.0960639	0.415	0.449	1
Ppp2ca	1.24731e-07	0.0955532	0.816	0.914	0.00691223
Mapk8	0.573286	0.0951958	0.328	0.287	1
Snhg6	1.53768e-07	0.0951611	0.792	0.94	0.00852135
Tmem65	0.00684561	0.0947236	0.52	0.549	1
Pmm1	0.934571	0.0945463	0.335	0.332	1
Mtmr3	0.949647	0.0944987	0.314	0.272	1
Mdk	0.244649	0.0943696	0.335	0.333	1
Cdh11	0.95599	0.0938575	0.251	0.222	1
Ola1	0.0107514	0.0938283	0.485	0.527	1
Gle1	0.762928	0.0934922	0.442	0.449	1
Dmxl1	0.939475	0.0934709	0.349	0.319	1
Matn2	0.155641	0.0932589	0.296	0.321	1
Rc3h2	0.307994	0.0926387	0.523	0.495	1
Golt1b	7.88222e-05	0.0925985	0.553	0.645	1
Rfxap	0.397697	0.0923035	0.393	0.391	1
Usp24	0.909919	0.0921929	0.356	0.309	1
Tmem64	0.750163	0.0919892	0.259	0.214	1
Zcchc10	0.647584	0.0919583	0.286	0.26	1
Smn1	0.115439	0.0914279	0.397	0.413	1
Thoc2l	0.0708375	0.0910327	0.63	0.644	1
Fmnl3	0.570758	0.0904229	0.27	0.228	1
Cherp	0.886026	0.0898337	0.285	0.25	1
Dnajc25	0.0163875	0.0893761	0.626	0.671	1
Ube2d3	2.22112e-10	0.0892167	0.91	0.974	1.23088e-05
Tmem183a	0.644413	0.0891912	0.362	0.335	1
Ube2j1	0.16464	0.089089	0.399	0.411	1
Ezr	0.48903	0.0890637	0.334	0.357	1
Safb2	0.705997	0.088124	0.452	0.419	1
Tacc2	0.188322	0.0879212	0.459	0.468	1
Rpl24	1.44825e-13	0.0876308	0.872	0.989	8.02578e-09
Zcchc8	0.519468	0.0876066	0.251	0.196	1
Szrd1	0.627282	0.086861	0.345	0.326	1
Smad7	0.338034	0.0865699	0.617	0.602	1
Rpl9-ps6	0.0145669	0.0858614	0.457	0.499	1
Zeb1	0.165102	0.0856082	0.372	0.357	1
Fos	0.270108	0.085561	0.659	0.486	1
Strn4	0.651988	0.0851087	0.313	0.264	1
Mfsd14a	0.289187	0.0850159	0.452	0.425	1
Igfbp4	0.0696504	0.0845531	0.307	0.323	1
Ep400	0.188219	0.084251	0.449	0.418	1
Txnrd1	0.608668	0.0839048	0.343	0.338	1
Cast	5.96226e-06	0.0835667	0.516	0.601	0.330411
Arl8b	0.164857	0.0835291	0.401	0.375	1
Smndc1	0.0115395	0.0833944	0.553	0.567	1
Cux1	0.683625	0.0829255	0.365	0.344	1
Utp15	0.972767	0.0825936	0.266	0.24	1
Csrp1	0.579793	0.0824688	0.337	0.306	1
Rbm22	0.144984	0.082125	0.414	0.412	1
Crls1	0.16774	0.0817123	0.383	0.387	1
Uspl1	0.970312	0.0813182	0.283	0.256	1
Nfx1	0.0164607	0.0812179	0.536	0.536	1
Mynn	0.907388	0.0809511	0.305	0.285	1
Atp13a3	0.292196	0.0806117	0.415	0.38	1
Tma16	0.0442928	0.0801802	0.442	0.458	1
Ykt6	0.251964	0.0798453	0.348	0.333	1
Sumo3	0.0103453	0.0798115	0.484	0.495	1
Mcu	0.181987	0.0796444	0.425	0.414	1
Spata5	0.867637	0.0794985	0.264	0.221	1
Ciao2b	0.00191064	0.0794494	0.461	0.52	1
Olfm1	0.568395	0.0787558	0.281	0.265	1
Tbc1d15	0.00195802	0.0783087	0.633	0.711	1
Chic2	5.8204e-07	0.0776919	0.685	0.772	0.0322549
Usp36	0.237049	0.0769236	0.468	0.46	1
Tsc22d2	0.115087	0.0765963	0.487	0.461	1
Ssr3	9.34416e-08	0.0761013	0.833	0.915	0.00517826
Srcap	0.826979	0.0759921	0.26	0.212	1
Dis3	0.42635	0.0756592	0.343	0.324	1
G3bp1	4.42751e-06	0.0755015	0.638	0.678	0.245359
Nxf1	0.788389	0.0754933	0.316	0.286	1
Ccnd1	0.53345	0.0754489	0.336	0.407	1
Tdp2	0.72103	0.0754114	0.347	0.312	1
Ipo5	0.0187049	0.0753379	0.432	0.442	1
Ndufaf4	0.0494031	0.0752328	0.413	0.444	1
Sugt1	5.45291e-05	0.075136	0.534	0.648	1
Zfand3	0.193752	0.0751285	0.338	0.321	1
Polr2m	3.95152e-05	0.0749608	0.643	0.705	1
Nsmce4a	0.044364	0.0749358	0.422	0.426	1
Col4a2	0.116457	0.0744301	0.353	0.364	1
Psmd1	0.00197685	0.0743499	0.476	0.52	1
Tmem43	0.00319685	0.0740292	0.359	0.432	1
Ing3	0.264534	0.0736086	0.407	0.426	1
Lsm12	8.72601e-08	0.0732892	0.634	0.744	0.00483569
Fxr2	0.388977	0.0731155	0.352	0.313	1
Npm1	1.77267e-16	0.07293	0.963	0.998	9.82359e-12
Zwint	0.178499	0.0728684	0.435	0.419	1
Sf3b5	1.41659e-05	0.0727037	0.663	0.75	0.785032
Vps36	0.153749	0.0726687	0.342	0.331	1
Vps4b	0.0734225	0.0724724	0.422	0.432	1
Trim28	0.000890365	0.0722215	0.484	0.489	1
Rae1	0.00445712	0.0722201	0.454	0.51	1
Rab5a	2.27969e-05	0.0720003	0.743	0.793	1
Mdn1	0.897682	0.0718205	0.285	0.24	1
Serpine1	0.195698	0.0714762	0.276	0.294	1
Pvt1	0.743534	0.0707356	0.251	0.231	1
Grb2	0.0184417	0.0707031	0.442	0.462	1
Riok1	0.0242464	0.0704662	0.543	0.537	1
Eif5b	9.82909e-07	0.0704086	0.746	0.796	0.0544699
Ube2k	2.34192e-05	0.070226	0.699	0.757	1
Nsd2	0.0963898	0.0698033	0.42	0.399	1
Cap1	0.0392946	0.0697324	0.346	0.374	1
Rnps1	3.42533e-06	0.0696158	0.685	0.744	0.189822
Fmr1	0.00708092	0.0695518	0.559	0.549	1
Syf2	0.0013518	0.0685851	0.529	0.595	1
Eif2b2	0.23473	0.0681912	0.332	0.341	1
Sec24b	0.411158	0.0681411	0.3	0.254	1
Mcrs1	0.389987	0.0680541	0.306	0.287	1
Msn	2.21769e-06	0.0677168	0.57	0.674	0.122898
Mib1	0.0669421	0.0673174	0.338	0.32	1
Sat1	1.02284e-06	0.0672546	0.623	0.686	0.0566829
Kpna1	0.400178	0.0672163	0.283	0.246	1
Get3	0.647734	0.0671789	0.252	0.227	1
4921524J17Rik	0.017701	0.0671353	0.397	0.451	1
Ppp5c	0.475201	0.0669989	0.288	0.27	1
Ipo4	0.327442	0.066791	0.339	0.321	1
Smad4	3.88268e-05	0.0664949	0.583	0.604	1
Zswim8	0.242701	0.0664722	0.389	0.366	1
Otud4	0.4533	0.0663142	0.298	0.267	1
Plekha1	0.569764	0.0660866	0.279	0.268	1
Rsrc2	0.000127384	0.0660727	0.823	0.878	1
Psmd6	8.06617e-05	0.0657696	0.524	0.591	1
Atad1	0.400074	0.0655691	0.264	0.253	1
Ist1	0.00743414	0.065469	0.466	0.458	1
Fam91a1	0.270879	0.0654084	0.342	0.314	1
Pdha1	4.39616e-05	0.0649979	0.499	0.547	1
Erbin	0.00855852	0.0649352	0.421	0.419	1
Psmd14	0.00168426	0.0649189	0.467	0.531	1
Csrp2	0.0213093	0.0648775	0.314	0.349	1
Tbc1d23	0.034561	0.0648362	0.463	0.464	1
Nus1	0.000243649	0.0645747	0.495	0.532	1
Rpl10-ps3	0.495121	0.0643906	0.294	0.287	1
Tasor	0.238497	0.0641638	0.348	0.35	1
Hdgfl3	0.0970528	0.0640762	0.288	0.301	1
Matr3	4.48028e-06	0.0639874	0.769	0.789	0.248284
Psmb6	2.16533e-08	0.0639693	0.678	0.847	0.00119996
Asap1	0.0188461	0.0639691	0.413	0.457	1
Abce1	4.71871e-05	0.0637429	0.566	0.584	1
Capzb	1.02933e-09	0.0636743	0.603	0.71	5.70425e-05
Fnip1	0.0130953	0.0633604	0.563	0.557	1
Zc3h15	9.3148e-08	0.063247	0.71	0.811	0.00516198
Alyref	2.52943e-06	0.0625799	0.613	0.697	0.140173
Dhx30	0.557107	0.0625556	0.305	0.286	1
Hipk1	0.0206003	0.0622611	0.395	0.391	1
Prpf38b	1.4553e-05	0.0622403	0.64	0.681	0.806484
Fkbp1a	6.67985e-12	0.0619602	0.707	0.824	3.70177e-07
Spsb1	0.663623	0.0618345	0.282	0.268	1
Sun2	0.277541	0.0617283	0.326	0.322	1
Lats1	0.00629375	0.0614959	0.441	0.449	1
Srrm1	4.00992e-08	0.0607248	0.829	0.883	0.00222218
mt-Atp6	0.147386	0.0603161	0.543	0.517	1
Snhg3	0.000635384	0.0599265	0.548	0.624	1
Pds5a	0.0685947	0.059597	0.395	0.38	1
Tmem184b	0.416716	0.0595233	0.29	0.264	1
Gpbp1l1	0.266564	0.0590306	0.326	0.288	1
Wipi2	0.198092	0.0588761	0.363	0.344	1
Nolc1	1.25872e-06	0.0588664	0.552	0.64	0.0697546
Hipk3	0.136968	0.0586791	0.309	0.281	1
Arih1	0.00132278	0.0585278	0.523	0.529	1
Gm6477	0.247179	0.0580251	0.274	0.278	1
Nans	0.000356001	0.0577744	0.441	0.491	1
Fip1l1	1.86773e-06	0.0573098	0.603	0.654	0.103504
Bcar1	0.393416	0.0569084	0.296	0.272	1
Kat6a	0.0398081	0.0568558	0.397	0.395	1
Mpp6	2.06476e-08	0.0566828	0.61	0.731	0.00114423
Esf1	0.000294819	0.0563063	0.698	0.721	1
Atad2	0.661881	0.0559983	0.284	0.256	1
Cebpb	0.187269	0.0552566	0.617	0.705	1
Chm	0.47952	0.0550005	0.265	0.234	1
Serpinb6a	1.53111e-09	0.0547858	0.539	0.69	8.48496e-05
Rbm7	1.39505e-06	0.0547068	0.593	0.652	0.0773094
Rrp9	0.183593	0.0544812	0.298	0.288	1
Pkn2	5.75075e-06	0.0541113	0.718	0.745	0.318689
Pls3	0.143798	0.0540764	0.27	0.276	1
Ddx18	0.00194837	0.0534447	0.442	0.448	1
Gtpbp4	1.91412e-09	0.053227	0.659	0.743	0.000106075
Irs2	0.447283	0.0527898	0.29	0.282	1
Gmps	0.000277257	0.0527718	0.516	0.54	1
Uba1	0.00749386	0.0527598	0.395	0.408	1
Tuba1a	0.185961	0.0524192	0.326	0.309	1
U2af1	1.71352e-09	0.0524131	0.693	0.857	9.49581e-05
Aimp2	0.00136789	0.0522324	0.402	0.447	1
Gm8624	0.234634	0.0521398	0.264	0.257	1
Gps2	0.213237	0.0520138	0.281	0.263	1
Atxn10	1.82211e-07	0.051659	0.613	0.728	0.0100976
Puf60	2.76667e-06	0.0516485	0.678	0.793	0.15332
Rhoa	6.35089e-14	0.0513503	0.858	0.972	3.51947e-09
Sppl3	0.0259201	0.0509642	0.379	0.366	1
Bax	0.000139551	0.0509547	0.479	0.538	1
Dhx9	0.0213956	0.0506074	0.482	0.47	1
Usp12	0.0663291	0.0505137	0.309	0.289	1
Rpa2	0.119851	0.0503196	0.314	0.311	1
Notch2	0.165786	0.0501867	0.328	0.307	1
Naa20	0.000788472	0.0501566	0.449	0.482	1
Snrpb2	0.000118995	0.0501059	0.489	0.568	1
Smc5	0.0517154	0.0498113	0.362	0.344	1
Got2	0.244766	0.0497466	0.271	0.27	1
Pdcd5	1.00126e-08	0.0495	0.618	0.723	0.000554868
Rnf19a	0.364479	0.0493238	0.262	0.238	1
Atg4b	0.239935	0.0492409	0.25	0.234	1
Pfdn1	1.64534e-06	0.0492229	0.524	0.634	0.09118
Pak1ip1	3.79243e-08	0.0490256	0.588	0.696	0.00210165
Rab12	0.000493391	0.0489528	0.399	0.43	1
Pten	9.43913e-05	0.0481547	0.459	0.476	1
Acadl	4.84519e-05	0.0479172	0.394	0.446	1
Atl2	0.164734	0.0478755	0.328	0.298	1
Rbpj	0.0204223	0.0478162	0.445	0.44	1
Gtf2f2	0.22834	0.0477899	0.255	0.252	1
Thoc1	0.0365938	0.0476736	0.383	0.373	1
Tnn	0.143176	0.0475496	0.279	0.241	1
Pank3	0.0836794	0.0469564	0.395	0.402	1
Slc30a5	0.00655193	0.0468815	0.468	0.491	1
Tor1b	0.0792353	0.0468766	0.302	0.318	1
Cdk9	6.20839e-05	0.0468561	0.512	0.556	1
Nudcd3	0.0454946	0.0466356	0.301	0.282	1
Ppan	2.46927e-05	0.0465238	0.515	0.55	1
Trnau1ap	0.0340593	0.0465226	0.341	0.344	1
Usp22	0.0618246	0.0464786	0.357	0.353	1
Uhrf1bp1l	0.0210833	0.0463297	0.429	0.407	1
Mtap	0.176505	0.0459446	0.299	0.335	1
Sp1	0.00205546	0.0458032	0.452	0.443	1
Cav1	0.000142902	0.0455635	0.253	0.311	1
Lnpep	0.000221025	0.0454221	0.56	0.57	1
Gabpa	0.346365	0.0449622	0.251	0.226	1
Glrx3	3.35405e-10	0.0444966	0.648	0.82	1.85871e-05
Wasl	2.98608e-06	0.0438339	0.534	0.555	0.165479
Crlf2	0.000787197	0.0429426	0.436	0.456	1
Timm23	9.05118e-11	0.0426944	0.695	0.819	5.01589e-06
Snrpa1	2.61516e-05	0.0426874	0.48	0.52	1
Actg1	6.63021e-17	0.042523	0.945	0.995	3.67426e-12
Stub1	4.04174e-06	0.0423748	0.601	0.66	0.223981
Morc2a	0.117616	0.0421253	0.267	0.259	1
Arl5a	0.0483454	0.0419601	0.305	0.303	1
Anapc7	0.0195584	0.0416764	0.344	0.357	1
Noc3l	0.225392	0.041596	0.252	0.226	1
Pik3r1	0.969038	0.0415731	0.348	0.281	1
Tomm40	0.000112928	0.0414623	0.472	0.502	1
Avl9	0.144324	0.0410167	0.317	0.3	1
Ccdc9	0.139765	0.0408853	0.287	0.273	1
Srprb	0.000233668	0.0407488	0.513	0.553	1
Cul4b	0.166473	0.0405756	0.268	0.261	1
Mid1	0.213245	0.0405424	0.257	0.259	1
Ddx50	1.35674e-07	0.0403116	0.843	0.912	0.00751862
Prnp	1.29433e-11	0.0398279	0.696	0.831	7.17276e-07
Ranbp3	0.173833	0.0395409	0.254	0.247	1
Tbca	7.40453e-13	0.0392736	0.74	0.903	4.10337e-08
Fam133b	0.000137009	0.039213	0.577	0.585	1
Med15	0.0480434	0.0386717	0.314	0.303	1
Med4	0.00448072	0.0384629	0.397	0.402	1
Prdx6	0.000201959	0.0384361	0.613	0.696	1
Serinc1	1.23324e-08	0.0382592	0.744	0.786	0.000683424
Klf5	0.00351342	0.0379533	0.363	0.345	1
Hat1	0.0629875	0.0378132	0.335	0.371	1
Ccnt2	0.0239685	0.0373152	0.421	0.417	1
Mnat1	0.00501607	0.0372639	0.378	0.406	1
Anapc2	0.103793	0.037248	0.294	0.29	1
Fndc3a	0.000478549	0.037125	0.494	0.489	1
Pcf11	3.28424e-05	0.0371103	0.547	0.567	1
Cstb	1.79206e-07	0.0369804	0.554	0.714	0.00993107
Vamp2	0.00960557	0.0367776	0.389	0.39	1
Lemd3	0.0435993	0.036403	0.296	0.292	1
Gadd45gip1	1.8506e-05	0.0363028	0.498	0.591	1
Cry2	0.000880028	0.0360918	0.517	0.503	1
Ppwd1	0.043879	0.0360766	0.334	0.327	1
Nfkbil1	0.139636	0.035721	0.258	0.258	1
Hivep1	0.0164044	0.0352399	0.269	0.289	1
Gabarapl1	0.00986077	0.0351409	0.436	0.465	1
Tbpl1	0.0125942	0.0350924	0.306	0.32	1
Mkln1	3.42971e-05	0.034995	0.555	0.561	1
Snhg12	3.16029e-13	0.0349568	0.788	0.928	1.75134e-08
Tent2	0.00143476	0.0348914	0.359	0.37	1
Ap1g1	0.0136333	0.0348426	0.37	0.378	1
Anapc1	0.0746969	0.0346021	0.262	0.257	1
Bud23	0.0803689	0.0345739	0.271	0.28	1
Plaa	0.00803975	0.0345233	0.294	0.294	1
Vgll4	0.00256	0.034378	0.385	0.39	1
Gdi2	9.30368e-16	0.0342097	0.792	0.917	5.15582e-11
Ppp2r2a	7.63978e-08	0.0341562	0.638	0.711	0.00423373
Plpbp	0.000610449	0.0337146	0.45	0.452	1
Med10	0.000108167	0.0336401	0.402	0.446	1
Trip12	0.000345374	0.0336345	0.461	0.453	1
Pno1	0.0115761	0.033543	0.315	0.333	1
Usp10	0.0275022	0.0335183	0.324	0.31	1
Dcaf12	0.0141718	0.0332902	0.304	0.323	1
Gosr1	0.136766	0.0329908	0.249	0.256	1
Sfswap	0.00117804	0.0329023	0.437	0.432	1
Fnip2	0.173834	0.0328445	0.279	0.272	1
Cs	0.0292688	0.0316822	0.259	0.262	1
Vcl	0.013891	0.0314891	0.378	0.339	1
Chchd3	0.0150003	0.0314626	0.287	0.313	1
Aurkaip1	8.32257e-06	0.0309153	0.464	0.552	0.461212
Ccnl2	2.21607e-05	0.0308152	0.695	0.703	1
Uvrag	0.0758831	0.0306546	0.26	0.259	1
Pfdn4	3.74809e-05	0.0305172	0.392	0.466	1
Tug1	0.00145089	0.0303558	0.386	0.402	1
Wsb2	2.11101e-05	0.0303294	0.398	0.416	1
Csde1	6.85969e-11	0.0298355	0.776	0.819	3.80144e-06
Stx8	0.109986	0.0298333	0.252	0.251	1
Myl12a	1.37082e-19	0.0295293	0.798	0.947	7.59669e-15
Emc3	8.26212e-07	0.0293624	0.534	0.589	0.0457862
Lcorl	0.182522	0.0290764	0.281	0.267	1
Gcn1	0.0171046	0.0287776	0.353	0.339	1
Rbbp8	0.0263929	0.0287718	0.317	0.319	1
Rbm6	7.46213e-05	0.0287114	0.485	0.482	1
Eif2a	4.76057e-10	0.0286585	0.55	0.635	2.63817e-05
Rab22a	1.74769e-06	0.0286399	0.513	0.515	0.0968515
Ppp1r12a	8.88863e-07	0.0285291	0.523	0.538	0.0492581
Snx1	0.0158091	0.0279734	0.347	0.358	1
Ddx19a	0.048193	0.0278746	0.26	0.262	1
Hsf1	0.107771	0.0277586	0.255	0.24	1
Capza2	2.96788e-14	0.0274733	0.704	0.809	1.64471e-09
Pcnx	0.207852	0.0273225	0.29	0.298	1
Zfp330	6.34648e-07	0.0262906	0.596	0.673	0.0351703
Cdk13	1.1063e-05	0.0257884	0.466	0.502	0.61308
Tbcb	0.0259019	0.0257739	0.264	0.276	1
Nrf1	0.0860688	0.0255907	0.271	0.26	1
Umps	0.0355685	0.0255452	0.241	0.251	1
Timm50	0.00427161	0.0253242	0.298	0.313	1
mt-Atp8	0.0401667	0.025071	0.347	0.328	1
Nop53	6.81037e-12	0.0249784	0.674	0.808	3.77411e-07
Polr2i	0.00251973	0.0230486	0.337	0.37	1
Mapk8ip3	0.01038	0.023014	0.305	0.298	1
Dlgap4	9.84491e-11	0.0228146	0.508	0.551	5.45576e-06
Epc2	1.84812e-06	0.0221692	0.447	0.488	0.102417
Smu1	0.000108051	0.0219136	0.387	0.427	1
Cnot4	9.83382e-07	0.0217259	0.571	0.589	0.0544961
Morc3	0.0413194	0.0216691	0.267	0.265	1
Hbs1l	0.00179911	0.0214961	0.333	0.328	1
Zfp292	0.00380361	0.0212232	0.365	0.375	1
Ddx52	0.00592964	0.021128	0.293	0.306	1
Qrich1	0.00293707	0.0209628	0.35	0.352	1
Exoc6b	0.0159056	0.0204814	0.3	0.292	1
Kansl2	0.00137537	0.0200563	0.334	0.331	1
Bag6	7.55788e-05	0.0199762	0.377	0.396	1
Msmo1	0.472717	0.0198721	0.594	0.662	1
Fndc3b	2.2922e-06	0.0195574	0.851	0.878	0.127027
H2-D1	0.00127667	0.0194342	0.308	0.396	1
Mtpn	6.20426e-11	0.0190833	0.519	0.598	3.43821e-06
Nmt1	0.0115659	0.019031	0.279	0.294	1
Myo5a	0.0330222	0.0188178	0.276	0.277	1
Xpo7	0.00504882	0.0186895	0.329	0.339	1
Rit1	0.0228694	0.0184912	0.235	0.26	1
Arfip2	0.00588954	0.0181553	0.315	0.326	1
Cnot10	0.0313781	0.0180153	0.281	0.285	1
Cpxm1	0.127519	0.0179824	0.256	0.263	1
Nfil3	0.0217316	0.0178705	0.279	0.287	1
Sf3b4	0.000289361	0.0171294	0.357	0.414	1
Ldlr	0.43478	0.0169408	0.452	0.536	1
Snhg1	8.10499e-16	0.0168892	0.886	0.982	4.49154e-11
Actn1	0.000351768	0.0165731	0.298	0.344	1
Gfer	0.0152621	0.0165381	0.257	0.281	1
Atp2b4	0.00122044	0.0164548	0.29	0.324	1
Sdad1	2.30318e-06	0.0161949	0.439	0.486	0.127635
Gatad2b	4.46816e-09	0.0160748	0.55	0.589	0.000247612
Fbxo30	0.00309528	0.016056	0.341	0.358	1
Ppp2r2d	7.26014e-06	0.0159093	0.541	0.587	0.402335
Timm10	3.16041e-07	0.0156908	0.402	0.462	0.017514
Snu13	4.68056e-11	0.0150504	0.678	0.807	2.59383e-06
Alkbh5	2.33759e-07	0.0146018	0.548	0.578	0.0129542
Pes1	0.000385098	0.0145224	0.32	0.346	1
Krr1	0.00259386	0.0143522	0.322	0.339	1
Prelid3b	0.000444129	0.013736	0.286	0.308	1
Dmwd	0.00527005	0.0130627	0.298	0.298	1
Nelfb	0.0193662	0.0119594	0.261	0.264	1
Dennd5a	0.00764353	0.0119315	0.262	0.27	1
Tns3	0.0110672	0.011899	0.276	0.302	1
Wdr36	0.00599281	0.0118086	0.299	0.291	1
Dimt1	0.00232606	0.0114673	0.301	0.32	1
Hspa13	0.000160013	0.0113895	0.313	0.353	1
Tmem87a	0.0149737	0.0112879	0.267	0.261	1
Irak1bp1	0.00825911	0.0112691	0.304	0.358	1
Tapt1	0.024912	0.0110692	0.255	0.25	1
mt-Co3	0.00269447	0.0109241	0.35	0.354	1
Usp48	0.0117055	0.0108254	0.256	0.243	1
Nr4a2	0.000556593	0.0107139	0.574	0.603	1
Psmb3	6.90827e-12	0.0106435	0.555	0.694	3.82836e-07
Arfgef1	5.09869e-07	0.010607	0.471	0.491	0.0282554
Fam168b	7.2425e-05	0.0105726	0.352	0.365	1
Pfdn6	8.99608e-05	0.010524	0.326	0.371	1
Ankle2	0.0107453	0.0102086	0.252	0.256	1
Tbc1d10a	0.00183277	0.00998115	0.34	0.417	1
Ddx54	1.01467e-05	0.00971396	0.369	0.412	0.562302
Dnm1l	0.000834262	0.00936015	0.363	0.354	1
Hnrnpa3	4.14364e-09	0.00928448	0.783	0.838	0.000229628
Uba2	4.29268e-07	0.00918897	0.46	0.496	0.0237887
Rpl22l1	8.50443e-16	0.00917106	0.906	0.992	4.7129e-11
Man1a	0.00814946	0.00895066	0.322	0.347	1
Susd6	0.00158844	0.00824645	0.287	0.292	1
Stx7	0.0062896	0.00802259	0.249	0.258	1
Tmem168	0.00181954	0.0079668	0.262	0.278	1
Pprc1	0.00026285	0.00792097	0.4	0.417	1
Mak16	3.54101e-09	0.00770958	0.514	0.58	0.000196232
Nrp2	0.00183745	0.00748584	0.332	0.339	1
Poldip3	3.14412e-06	0.00732985	0.438	0.461	0.174238
Rnpc3	0.0118225	0.00727255	0.278	0.283	1
Imp4	6.09872e-05	0.00704094	0.338	0.368	1
Blzf1	3.67566e-05	0.00686223	0.387	0.434	1
Copa	5.28562e-10	0.00679401	0.845	0.892	2.92913e-05
Inpp5a	0.00290493	0.00655731	0.267	0.259	1
Atf7ip	0.00161897	0.00651339	0.319	0.32	1
Tle5	0.000178062	0.00647274	0.276	0.316	1
Zfp326	1.96532e-08	0.00607509	0.595	0.639	0.00108912
Gpatch8	6.31204e-07	0.00604614	0.523	0.56	0.0349794
Daam1	0.00361296	0.00582193	0.317	0.318	1
Fdft1	0.0636026	0.00577838	0.378	0.504	1
Prpf4b	3.75413e-07	0.00572088	0.662	0.702	0.0208042
Pdxdc1	1.39264e-05	0.00533402	0.476	0.529	0.771761
Mdm2	2.50762e-06	0.00527669	0.431	0.455	0.138965
Ubxn7	0.00116622	0.00496063	0.332	0.342	1
Ppme1	0.00532922	0.00451757	0.269	0.281	1
Nsd3	1.80308e-08	0.0044324	0.519	0.541	0.000999212
Acbd3	1.89713e-13	0.0041659	0.747	0.859	1.05133e-08
Usp15	4.36012e-05	0.0041286	0.398	0.402	1
Cnot1	3.34968e-05	0.00395269	0.407	0.433	1
Nub1	1.22551e-05	0.00390838	0.393	0.438	0.679143
St13	3e-15	0.00377255	0.655	0.769	1.66251e-10
Ptbp1	2.43837e-09	0.00353104	0.581	0.664	0.000135127
Clock	0.000389817	0.00332851	0.332	0.338	1
Ncor1	7.86828e-12	0.00330311	0.743	0.771	4.36037e-07
Emc8	1.8396e-05	0.00315993	0.367	0.409	1
Naa15	2.84714e-09	0.0030004	0.603	0.622	0.00015778
Psmd12	5.0827e-13	0.00289086	0.658	0.777	2.81668e-08
Parva	8.17145e-06	0.00267809	0.357	0.397	0.452837
Aqr	0.00179311	0.00259592	0.271	0.28	1
Gnl2	2.01134e-05	0.00235708	0.406	0.443	1
Rbm15	0.00417998	0.00169397	0.266	0.274	1
Arl8a	4.58121e-08	0.00118596	0.412	0.44	0.00253877
Mgat4a	0.016659	0.000881188	0.322	0.364	1
Ppp2r5e	0.00161964	0.000843667	0.272	0.279	1
Stk24	5.73535e-06	0.000654257	0.362	0.388	0.317836
Trmt10c	2.53811e-05	0.000509603	0.38	0.418	1
Trpm7	9.83866e-06	0.000318	0.675	0.693	0.545229
Acbd6	3.15555e-10	-0.000106697	0.487	0.595	1.74871e-05
Phax	8.6921e-13	-0.000543013	0.565	0.67	4.8169e-08
Ssrp1	3.7596e-11	-0.00107901	0.503	0.6	2.08346e-06
Tpr	2.49687e-12	-0.00108321	0.826	0.88	1.38369e-07
Srsf4	1.86044e-05	-0.00109334	0.403	0.43	1
Vta1	0.000192641	-0.0011888	0.33	0.365	1
Capg	4.17889e-07	-0.00171775	0.259	0.411	0.0231581
Rbm28	0.00114206	-0.00181328	0.286	0.29	1
Trim24	0.000163901	-0.0019461	0.344	0.368	1
Zbtb44	0.00109414	-0.00210306	0.286	0.301	1
Rps7-ps3	0.00192092	-0.00214009	0.251	0.274	1
Ebna1bp2	1.65998e-10	-0.00215013	0.469	0.572	9.19909e-06
Eef1d	2.19135e-18	-0.00224885	0.811	0.961	1.21438e-13
Ppp2cb	2.36409e-06	-0.00256927	0.373	0.424	0.131011
Eif3a	5.26427e-25	-0.00306025	0.884	0.948	2.9173e-20
Gm12254	0.000276992	-0.00317668	0.26	0.275	1
Uggt1	0.00067904	-0.00337811	0.266	0.283	1
Rai14	0.000221738	-0.00363151	0.316	0.327	1
Golga7	5.00137e-07	-0.00367442	0.445	0.492	0.0277161
Dcaf13	0.00031579	-0.00372794	0.292	0.326	1
Tbx15	0.00716708	-0.00378258	0.279	0.299	1
Prpf19	3.40409e-06	-0.00389323	0.351	0.378	0.188645
Nono	5.25956e-12	-0.00392381	0.568	0.631	2.91469e-07
Ppat	0.0133801	-0.00400194	0.244	0.261	1
Ahctf1	9.17458e-06	-0.00421814	0.432	0.451	0.508428
Cask	0.000654746	-0.00427175	0.266	0.29	1
Eif3l	8.37728e-15	-0.00441292	0.546	0.652	4.64244e-10
Dazap1	9.86301e-07	-0.00451986	0.407	0.45	0.0546579
Usp3	0.00439555	-0.00457237	0.268	0.28	1
Ppfibp1	3.80604e-07	-0.00467435	0.486	0.52	0.0210919
Sun1	0.00196297	-0.00497512	0.271	0.291	1
Akap9	5.35096e-10	-0.00497617	0.655	0.676	2.96534e-05
Arpc3	3.14593e-16	-0.00517488	0.586	0.738	1.74338e-11
Drg2	0.00587613	-0.00532408	0.233	0.25	1
Gramd1a	0.000815259	-0.00560241	0.275	0.289	1
Mrps28	2.20049e-10	-0.00567371	0.527	0.645	1.21945e-05
Hdac2	5.40403e-07	-0.00596048	0.42	0.452	0.0299475
Chka	0.00108142	-0.00600682	0.477	0.529	1
Ubac2	0.00245851	-0.00628269	0.245	0.266	1
Clptm1	7.0455e-07	-0.00640696	0.353	0.385	0.039044
Carm1	0.000117864	-0.00659573	0.293	0.308	1
Zc3h13	1.16203e-08	-0.00670968	0.467	0.503	0.000643963
Zfp592	0.00212702	-0.00676753	0.269	0.273	1
Tprgl	3.04194e-07	-0.00686203	0.378	0.447	0.0168575
Pkd1	8.87164e-06	-0.00693131	0.444	0.482	0.491639
Spin1	0.000530971	-0.00704824	0.267	0.293	1
Smurf2	3.5048e-05	-0.007493	0.352	0.381	1
Usp29	0.0214784	-0.00826874	0.261	0.283	1
Washc2	0.000842575	-0.00878972	0.266	0.279	1
Ccdc174	2.48432e-06	-0.00879448	0.403	0.462	0.137674
Atp8b2	4.63916e-07	-0.00948414	0.382	0.403	0.0257089
Rab21	5.88194e-11	-0.0094894	0.533	0.605	3.2596e-06
Creld2	0.00722106	-0.00976478	0.233	0.313	1
Ahcyl2	4.60696e-05	-0.00980086	0.388	0.39	1
Gja1	2.29645e-08	-0.00985483	0.387	0.489	0.00127262
Eea1	1.29482e-14	-0.00985613	0.592	0.665	7.17552e-10
Wdr70	0.000254166	-0.00994847	0.279	0.304	1
Atg5	1.3794e-05	-0.0100187	0.319	0.344	0.764423
Ddx3x	1.32964e-12	-0.0100242	0.668	0.708	7.36844e-08
Eif2s1	1.78714e-13	-0.0101175	0.578	0.69	9.9038e-09
Dhx8	0.000635956	-0.010231	0.278	0.296	1
Psmc5	1.23756e-12	-0.010433	0.475	0.595	6.85821e-08
Tbc1d1	0.00125528	-0.0104717	0.28	0.297	1
Abcf2	1.30372e-05	-0.0106061	0.283	0.317	0.722483
Plrg1	0.001737	-0.0109026	0.241	0.282	1
Dab2ip	0.00243147	-0.0111001	0.267	0.258	1
Lrrc42	0.00195785	-0.0111361	0.234	0.259	1
Wbp2	4.52427e-06	-0.0111539	0.371	0.44	0.250722
Atf1	2.51409e-09	-0.0111777	0.409	0.463	0.000139323
Ssr1	2.78293e-13	-0.0113262	0.738	0.799	1.54222e-08
Rnf111	6.89703e-05	-0.0113629	0.302	0.33	1
Slc38a1	2.85437e-08	-0.01168	0.409	0.456	0.00158181
Bsdc1	0.000512601	-0.011695	0.299	0.327	1
Zfp354c	0.00858579	-0.011883	0.23	0.251	1
Fiz1	0.00169243	-0.0119297	0.26	0.275	1
Lpin1	0.0760208	-0.0121157	0.226	0.25	1
Agpat5	3.46634e-05	-0.0122342	0.31	0.372	1
Polr2c	9.35864e-13	-0.0123313	0.563	0.676	5.18628e-08
Rps26-ps1	1.41489e-09	-0.0124507	0.427	0.486	7.84091e-05
Gpat4	9.61095e-06	-0.0124858	0.313	0.343	0.53261
AI506816	1.03504e-10	-0.0127224	0.497	0.582	5.73588e-06
Spast	0.000492028	-0.0133445	0.243	0.269	1
Sap30bp	5.46162e-06	-0.0133891	0.356	0.43	0.302667
Ubap1	0.000558565	-0.0135837	0.243	0.265	1
Fbxw8	0.00160538	-0.0138644	0.244	0.264	1
Septin11	2.42376e-08	-0.0139012	0.46	0.519	0.00134318
Dph3	5.04483e-12	-0.0143884	0.542	0.652	2.79569e-07
Micu1	0.000117716	-0.0144175	0.316	0.331	1
Psma7	7.75935e-19	-0.0144759	0.615	0.807	4.3e-14
Gar1	1.15686e-12	-0.0145854	0.558	0.665	6.41099e-08
Usp34	5.95263e-12	-0.0153053	0.701	0.748	3.29877e-07
Nxt1	0.00109469	-0.0153672	0.216	0.257	1
Wtip	2.79747e-08	-0.0153675	0.407	0.45	0.00155027
Map2k3	5.43873e-15	-0.0154914	0.545	0.665	3.01398e-10
Rybp	8.26489e-08	-0.0162353	0.39	0.438	0.00458015
Cnot8	0.000539822	-0.0162813	0.256	0.289	1
Katnbl1	0.000297589	-0.0165354	0.278	0.296	1
Gclm	0.00112301	-0.016676	0.234	0.302	1
Zfp638	6.2383e-10	-0.0169213	0.586	0.591	3.45708e-05
Atp6v1a	7.64333e-05	-0.0169347	0.323	0.342	1
Mettl16	5.32983e-05	-0.0169431	0.271	0.292	1
Jpt1	0.000450963	-0.016983	0.285	0.347	1
Ifrd2	0.000286116	-0.0170795	0.274	0.297	1
Cox5a	1.04703e-20	-0.0172029	0.648	0.819	5.80231e-16
Phlda1	0.00214763	-0.0176302	0.716	0.774	1
Cdc16	7.35161e-11	-0.0178554	0.546	0.624	4.07404e-06
Med28	8.4862e-11	-0.0178779	0.44	0.508	4.7028e-06
Xpo1	0.00101866	-0.0179274	0.284	0.302	1
Ankrd11	7.02613e-14	-0.018031	0.821	0.877	3.89367e-09
Lrrc58	4.03634e-09	-0.0181245	0.472	0.522	0.000223682
Idh3a	1.45037e-05	-0.0181676	0.286	0.331	0.803754
Caprin1	3.78945e-13	-0.0181907	0.563	0.599	2.1e-08
Marchf5	1.83644e-13	-0.0182533	0.56	0.649	1.0177e-08
Nfxl1	0.00102632	-0.0184107	0.268	0.291	1
Cggbp1	1.07838e-13	-0.018601	0.67	0.75	5.97608e-09
Ankrd17	1.37264e-11	-0.0186658	0.655	0.691	7.60675e-07
Ehd1	1.44888e-06	-0.0186681	0.305	0.351	0.0802924
Srek1	2.96194e-11	-0.0187395	0.683	0.715	1.64142e-06
Trabd	0.000884031	-0.0190664	0.236	0.259	1
Rbms2	1.24519e-06	-0.0194798	0.324	0.376	0.0690048
Eln	4.10239e-06	-0.0197761	0.271	0.322	0.227342
Minpp1	3.92746e-05	-0.0200316	0.293	0.332	1
Actr2	4.47953e-09	-0.0200439	0.392	0.432	0.000248242
Ivns1abp	6.42292e-09	-0.0202183	0.688	0.739	0.000355939
Phf12	0.00500607	-0.0203443	0.225	0.25	1
Sdc1	2.98611e-08	-0.0203587	0.403	0.439	0.00165481
Smg7	0.000665587	-0.0207022	0.226	0.251	1
Napg	2.00151e-06	-0.0208528	0.343	0.378	0.110918
Ube2a	8.74768e-11	-0.0209336	0.419	0.504	4.8477e-06
Kdm6a	0.000124226	-0.0210215	0.299	0.307	1
Ppp1r2	1.58195e-09	-0.0212829	0.42	0.493	8.76669e-05
Uqcrc2	2.04672e-14	-0.0216814	0.568	0.701	1.13423e-09
Zfp871	8.41431e-09	-0.0216915	0.465	0.482	0.000466296
Ap2b1	0.000286692	-0.0217754	0.237	0.259	1
Slc2a1	0.000313726	-0.0219129	0.519	0.588	1
Cstf3	0.000264652	-0.0219617	0.236	0.262	1
Rasa1	1.45455e-06	-0.0224908	0.32	0.36	0.0806068
Ptgis	2.25563e-11	-0.0225471	0.389	0.457	1.25e-06
Ccnk	0.000865208	-0.022968	0.231	0.259	1
Septin7	5.53462e-25	-0.0231567	0.808	0.935	3.06712e-20
Nmd3	8.73743e-10	-0.0232859	0.408	0.471	4.84202e-05
Ireb2	0.000203577	-0.0234359	0.248	0.265	1
Net1	0.000468676	-0.0235234	0.253	0.269	1
Cpsf6	3.63012e-11	-0.0236387	0.561	0.604	2.0117e-06
Slc39a14	5.24933e-09	-0.0237288	0.404	0.43	0.000290902
Cyth2	1.25891e-09	-0.023763	0.385	0.439	6.97651e-05
Map4k5	0.000171245	-0.0238763	0.262	0.277	1
Cript	1.32468e-07	-0.0239299	0.354	0.416	0.00734097
Kcnk1	0.00265362	-0.0241407	0.345	0.412	1
Scyl1	1.99144e-07	-0.0242161	0.353	0.401	0.011036
Leprotl1	1.66092e-07	-0.0242292	0.342	0.388	0.00920433
Hmgxb4	0.000683548	-0.0242697	0.24	0.268	1
Pmpcb	1.66306e-09	-0.0243275	0.402	0.469	9.21621e-05
Foxc1	1.00177e-08	-0.0246903	0.397	0.425	0.000555153
Qser1	3.12647e-05	-0.0250884	0.254	0.285	1
Cyrib	3.15592e-05	-0.0253161	0.271	0.311	1
Cfap20	6.37718e-13	-0.0256932	0.552	0.638	3.53404e-08
Timm44	1.62719e-05	-0.0257032	0.284	0.323	0.90174
Ythdf3	7.92733e-07	-0.0262375	0.336	0.378	0.0439309
Smarca4	6.53332e-06	-0.0263329	0.321	0.335	0.362057
Bach1	2.83649e-07	-0.0267086	0.368	0.372	0.015719
Cdk11b	1.77343e-09	-0.0267318	0.522	0.579	9.82782e-05
Nufip2	1.38758e-11	-0.0268758	0.703	0.755	7.68955e-07
Farsa	4.18312e-05	-0.0268867	0.247	0.281	1
Map3k2	1.24111e-10	-0.0273138	0.574	0.587	6.87785e-06
Tnrc6a	1.87854e-10	-0.0275324	0.508	0.542	1.04103e-05
Scaf8	8.41128e-07	-0.0276023	0.318	0.344	0.0466128
Rps15a-ps5	8.31907e-06	-0.0276917	0.266	0.308	0.461018
Cycs	6.38526e-16	-0.0277208	0.507	0.647	3.53852e-11
Tspan2	4.57196e-05	-0.0277914	0.249	0.286	1
Fem1b	2.06757e-05	-0.0278638	0.274	0.297	1
Nr2c2	5.64912e-05	-0.0278692	0.249	0.28	1
Lin7c	2.34155e-09	-0.0279105	0.434	0.473	0.000129762
Mrps18b	5.86006e-10	-0.0279639	0.391	0.482	3.24747e-05
Rbm26	1.35976e-10	-0.0280919	0.478	0.51	7.53537e-06
Scpep1	1.20605e-12	-0.0281665	0.439	0.532	6.68354e-08
Asxl1	3.14325e-05	-0.0281833	0.271	0.301	1
Zbtb10	0.0010911	-0.0283644	0.253	0.263	1
Vps37a	2.92445e-08	-0.028397	0.389	0.423	0.00162064
Atp5a1	1.20499e-22	-0.0286149	0.834	0.961	6.67768e-18
Cdkn2aip	6.54737e-05	-0.0286765	0.247	0.277	1
Fat1	1.44004e-07	-0.0286779	0.551	0.588	0.00798029
Dst	1.05302e-06	-0.028681	0.437	0.484	0.0583552
Eif4g3	3.01488e-08	-0.0289541	0.388	0.427	0.00167076
Fam117b	9.07161e-05	-0.0290208	0.257	0.283	1
Zmpste24	1.44925e-06	-0.0290444	0.309	0.348	0.080313
Stx12	2.0507e-07	-0.0290882	0.331	0.375	0.0113643
Axin1	1.16867e-05	-0.0291343	0.263	0.292	0.647644
P3h2	0.00015169	-0.0291539	0.282	0.308	1
Cenpb	1.49779e-06	-0.0291899	0.274	0.327	0.0830028
Ccdc115	5.30379e-08	-0.0292905	0.356	0.417	0.0029392
Dpy30	8.38206e-07	-0.0297902	0.312	0.369	0.0464508
Reep3	3.7878e-18	-0.0299633	0.569	0.699	2.09909e-13
Snrnp200	7.95286e-05	-0.0303605	0.265	0.278	1
Dicer1	3.89054e-07	-0.0304648	0.333	0.362	0.0215602
mt-Nd2	0.764759	-0.0304797	0.983	0.99	1
Ccdc59	2.75039e-16	-0.030517	0.68	0.799	1.52418e-11
Larp7	1.38906e-09	-0.030536	0.414	0.496	7.69774e-05
Faf1	1.53722e-06	-0.0306933	0.299	0.34	0.0851882
Senp5	3.60824e-05	-0.0307604	0.268	0.299	1
Mtres1	0.000153461	-0.0308306	0.233	0.272	1
U2af2	3.23231e-09	-0.0308657	0.448	0.489	0.000179125
Cdc37l1	3.1579e-06	-0.0309056	0.407	0.435	0.175001
Naa25	1.19377e-05	-0.0309667	0.259	0.296	0.661549
Pcmt1	2.51416e-19	-0.0312238	0.588	0.709	1.39327e-14
Usp16	4.1914e-12	-0.031443	0.547	0.593	2.32275e-07
Dido1	5.11393e-07	-0.0316898	0.312	0.349	0.0283399
Snrpb	8.01196e-21	-0.0318171	0.841	0.943	4.43999e-16
Tcerg1	6.57119e-14	-0.032123	0.493	0.585	3.64156e-09
Ddx47	3.82671e-08	-0.0323068	0.35	0.398	0.00212065
Gigyf1	0.000573327	-0.0323565	0.227	0.26	1
Srpk1	8.83387e-10	-0.0324587	0.384	0.431	4.89546e-05
Dusp5	0.00186357	-0.0326279	0.243	0.253	1
Sec23b	7.14081e-05	-0.0328388	0.226	0.265	1
Marchf7	4.70455e-13	-0.0328555	0.554	0.613	2.60712e-08
Wdr45b	4.35139e-10	-0.0329273	0.417	0.469	2.41141e-05
Runx1	2.80223e-06	-0.0338109	0.385	0.417	0.155291
Leng8	1.19306e-07	-0.0339191	0.362	0.401	0.00661159
Gm11478	4.09589e-07	-0.0340929	0.287	0.337	0.0226982
Zfp91	3.90915e-07	-0.0342363	0.299	0.329	0.0216633
Ube2l3	1.30875e-18	-0.0343	0.559	0.689	7.25272e-14
Rbm33	3.33559e-10	-0.0346253	0.416	0.457	1.84848e-05
Smg6	8.07214e-08	-0.0348168	0.354	0.396	0.00447334
Tcof1	1.81246e-05	-0.0351441	0.286	0.307	1
Ubl3	2.8993e-11	-0.035156	0.445	0.527	1.6067e-06
Msl2	2.99915e-07	-0.0352707	0.304	0.346	0.0166204
Kmt2b	0.000116292	-0.0353122	0.244	0.263	1
Gabpb1	7.24708e-05	-0.0353376	0.26	0.281	1
Ncbp3	6.7133e-05	-0.0353736	0.245	0.277	1
Dop1a	0.000523006	-0.0355171	0.244	0.286	1
Prps1	1.27914e-06	-0.0356942	0.281	0.332	0.0708862
Zc3h7a	2.891e-08	-0.0357082	0.369	0.423	0.00160211
Csnk2a1	6.06379e-09	-0.0362973	0.361	0.402	0.000336037
Afg3l2	7.23591e-06	-0.0364029	0.243	0.277	0.400992
Mysm1	2.41637e-07	-0.0366563	0.335	0.383	0.0133908
Mrpl12	2.05706e-15	-0.0368763	0.467	0.594	1.13996e-10
Nr2c2ap	5.56958e-07	-0.0369315	0.282	0.339	0.0308649
Ehmt1	5.11715e-09	-0.0371268	0.361	0.395	0.000283577
Klf2	0.00375728	-0.0372084	0.651	0.697	1
Capn15	7.53229e-05	-0.0373656	0.246	0.287	1
Rnd3	3.4801e-05	-0.0374685	0.292	0.323	1
Yy1	4.49207e-17	-0.0374988	0.675	0.726	2.48937e-12
Hars	9.56923e-09	-0.0377433	0.38	0.434	0.000530298
Kars	7.38143e-07	-0.0379999	0.291	0.354	0.0409057
Pop7	3.79045e-05	-0.0380602	0.245	0.299	1
Rfx7	0.000152054	-0.0381688	0.229	0.259	1
Gnb1	3.54586e-20	-0.0388864	0.613	0.725	1.96501e-15
Hspa9	4.97687e-15	-0.0389579	0.724	0.818	2.75803e-10
Ckap5	3.88462e-05	-0.0389902	0.236	0.268	1
Tnfaip1	2.18267e-06	-0.0396919	0.274	0.308	0.120957
Polr1d	1.01152e-25	-0.0397403	0.743	0.929	5.60552e-21
Lta4h	3.8337e-09	-0.0397894	0.361	0.416	0.000212452
Atp11b	3.85265e-08	-0.0397898	0.376	0.405	0.00213502
Ndufv1	1.99422e-10	-0.0398276	0.339	0.407	1.10514e-05
Rwdd4a	1.7515e-09	-0.039981	0.323	0.412	9.70626e-05
Mrpl19	1.10064e-05	-0.0407122	0.273	0.326	0.609939
Pex14	0.000178915	-0.0408495	0.216	0.254	1
Prpf8	2.69546e-08	-0.0409124	0.361	0.4	0.00149374
Usp19	9.88889e-09	-0.0409319	0.348	0.385	0.000548013
Sh3glb1	1.27167e-27	-0.0409741	0.747	0.935	7.04719e-23
Tubb2b	0.000402982	-0.0410001	0.249	0.291	1
Mta2	1.79643e-05	-0.0412958	0.236	0.273	0.99553
Ubr3	1.06997e-07	-0.0415578	0.307	0.339	0.00592948
Tmem245	8.97845e-05	-0.0416197	0.212	0.25	1
Nckap1	3.73024e-13	-0.0417543	0.461	0.512	2.06719e-08
Crebzf	3.79903e-10	-0.0417958	0.394	0.434	2.10531e-05
Rnf19b	2.23099e-08	-0.0419693	0.287	0.342	0.00123635
Dyrk1a	1.01784e-08	-0.0420866	0.36	0.388	0.000564059
Nr1h2	2.60974e-07	-0.0421619	0.289	0.342	0.0144624
Wdr75	3.46332e-08	-0.0422947	0.295	0.349	0.00191927
Nol9	3.8442e-06	-0.0423483	0.249	0.282	0.213034
Usp7	1.09016e-13	-0.0424467	0.482	0.535	6.04137e-09
Snapc1	1.95174e-05	-0.0427012	0.276	0.303	1
Csnk2b	8.2242e-19	-0.0427938	0.527	0.67	4.55761e-14
Bccip	5.79588e-14	-0.0431926	0.459	0.568	3.2119e-09
Jmjd1c	6.03343e-12	-0.0432915	0.727	0.74	3.34355e-07
Nifk	1.78607e-12	-0.0437188	0.493	0.61	9.89789e-08
Pole4	6.605e-12	-0.0437816	0.451	0.537	3.66029e-07
Khdrbs1	3.15997e-19	-0.0445307	0.599	0.702	1.75116e-14
Polr2d	1.68525e-11	-0.0445782	0.422	0.511	9.33918e-07
Rps2	1.45505e-29	-0.0446199	0.99	1	8.06343e-25
Cwf19l2	8.34435e-08	-0.0446747	0.298	0.345	0.00462419
Get4	5.70979e-09	-0.0449244	0.339	0.391	0.000316419
Txn2	7.24806e-16	-0.0449942	0.562	0.688	4.01666e-11
Amd1	2.0049e-05	-0.045436	0.222	0.272	1
Prkrip1	5.5718e-05	-0.0454589	0.211	0.256	1
Dmtf1	9.24573e-06	-0.0455698	0.269	0.308	0.512371
Dync1li1	4.63283e-10	-0.045614	0.328	0.381	2.56738e-05
Mrps9	1.36826e-06	-0.0459961	0.246	0.308	0.0758251
Cep57	2.02128e-08	-0.0460528	0.29	0.348	0.00112013
Thap12	4.33131e-08	-0.0462226	0.28	0.341	0.00240028
Tnpo3	8.98676e-08	-0.0462346	0.327	0.357	0.00498019
Egln1	5.8164e-08	-0.0463216	0.293	0.337	0.00322327
Eef1g	7.70355e-24	-0.0463516	0.861	0.978	4.26908e-19
4932438A13Rik	2.39245e-08	-0.046352	0.415	0.449	0.00132582
Eapp	4.71054e-08	-0.0466703	0.326	0.4	0.00261044
Pip5k1a	9.08191e-10	-0.0468427	0.347	0.378	5.03292e-05
Pcyt2	0.00528226	-0.0470579	0.258	0.306	1
Eif2ak3	9.58258e-06	-0.0472834	0.243	0.286	0.531038
Isg20l2	9.1233e-06	-0.0472906	0.228	0.268	0.505586
Foxp4	8.14673e-07	-0.0474903	0.277	0.32	0.0451467
Esyt2	5.82782e-06	-0.0476986	0.251	0.306	0.32296
Nelfa	1.43351e-08	-0.0478686	0.304	0.36	0.00079441
Zfp787	8.84783e-08	-0.048042	0.28	0.33	0.0049032
Mob2	9.07543e-10	-0.0481522	0.383	0.445	5.02933e-05
Ppp1cc	3.16496e-11	-0.0483261	0.387	0.44	1.75392e-06
Piezo1	7.9292e-13	-0.0486347	0.485	0.563	4.39412e-08
Palld	1.78081e-07	-0.0486758	0.35	0.389	0.00986873
Dync1i2	2.27949e-13	-0.0486921	0.428	0.498	1.26322e-08
Bloc1s2	1.70714e-05	-0.048761	0.196	0.262	0.946047
Bin1	1.958e-06	-0.0488693	0.269	0.325	0.108506
Ahcyl1	9.47488e-12	-0.0489104	0.413	0.465	5.25069e-07
Vmp1	1.33152e-10	-0.0491409	0.338	0.416	7.37888e-06
Maged1	2.3628e-17	-0.0493037	0.729	0.842	1.30939e-12
Tet2	3.71987e-09	-0.0495018	0.397	0.437	0.000206144
Ruvbl2	2.90064e-05	-0.0496237	0.21	0.26	1
Mrpl30	1.08345e-21	-0.0497082	0.626	0.826	6.00414e-17
Tmem109	1.24539e-06	-0.0497298	0.226	0.281	0.0690155
Cks2	2.44357e-06	-0.0498675	0.327	0.348	0.135415
Grina	1.75285e-05	-0.0498794	0.235	0.261	0.97138
Sema3c	2.53539e-06	-0.0500482	0.267	0.33	0.140504
Esco1	1.26086e-07	-0.0500501	0.286	0.326	0.00698729
Secisbp2l	6.96648e-06	-0.0506923	0.222	0.264	0.386062
Uba52	1.47343e-24	-0.0506933	0.684	0.88	8.1653e-20
Myo9b	1.33493e-05	-0.0507478	0.222	0.265	0.73978
Mrps23	1.56957e-07	-0.0507616	0.256	0.303	0.00869807
Trp53bp2	5.11366e-05	-0.0509701	0.21	0.253	1
St7	2.57038e-06	-0.0510472	0.245	0.285	0.142443
Ube2j2	1.17402e-16	-0.0510559	0.5	0.607	6.50609e-12
Brd4	5.86519e-17	-0.0511639	0.618	0.662	3.25031e-12
Ddx10	3.27755e-06	-0.0513183	0.253	0.312	0.181632
Rbmx	7.58042e-06	-0.0514845	0.216	0.256	0.420084
Chtop	3.53957e-17	-0.0518538	0.479	0.592	1.96152e-12
Kpna4	9.07315e-14	-0.0522249	0.412	0.47	5.02807e-09
Amfr	7.3359e-10	-0.0523535	0.317	0.36	4.06534e-05
Tgoln1	2.80311e-14	-0.052388	0.512	0.6	1.5534e-09
Psmd2	6.92121e-15	-0.0525476	0.486	0.577	3.83553e-10
Acaa1a	2.77322e-05	-0.0525895	0.226	0.261	1
Xrn2	1.12164e-18	-0.0527577	0.6	0.657	6.2158e-14
Ell	8.63285e-06	-0.0529406	0.231	0.268	0.478407
Apc	4.34183e-09	-0.0529766	0.31	0.352	0.000240611
Kcmf1	6.757e-24	-0.0530095	0.665	0.764	3.74452e-19
Fbxl5	4.74092e-07	-0.0531654	0.274	0.31	0.0262728
Ccny	1.56132e-11	-0.0531871	0.367	0.428	8.65234e-07
Macf1	5.70965e-13	-0.0535381	0.391	0.477	3.16411e-08
Uchl3	1.8733e-08	-0.0537378	0.268	0.35	0.00103813
Tulp4	5.87499e-11	-0.0540166	0.377	0.447	3.25574e-06
Raf1	5.33418e-13	-0.0541412	0.38	0.434	2.95604e-08
Tomm20	2.77985e-23	-0.0541438	0.811	0.959	1.54051e-18
Zcchc9	3.95057e-08	-0.0544891	0.287	0.337	0.00218929
Prkag1	2.34203e-09	-0.0545682	0.331	0.391	0.000129788
Hspa14	4.53766e-05	-0.0545965	0.219	0.271	1
Sco2	1.84338e-06	-0.0546842	0.216	0.269	0.102154
Tra2b	1.74801e-17	-0.0547395	0.86	0.915	9.68695e-13
Fam204a	1.10897e-15	-0.0548602	0.478	0.531	6.14558e-11
Rnf139	9.20425e-06	-0.055075	0.214	0.257	0.510072
Sap18	4.49509e-18	-0.0551748	0.618	0.755	2.49104e-13
Ptprs	5.69244e-10	-0.0552018	0.315	0.364	3.15458e-05
Ppp1r12c	7.61312e-08	-0.0552511	0.277	0.319	0.00421896
Heatr3	2.66983e-07	-0.0552792	0.252	0.303	0.0147954
Dnajc2	6.12877e-09	-0.0553689	0.283	0.34	0.000339638
Phf3	4.66568e-18	-0.0554914	0.677	0.729	2.58558e-13
Aatf	2.7637e-07	-0.0556505	0.261	0.303	0.0153156
Tnks	2.58313e-08	-0.0556736	0.283	0.326	0.0014315
Fhl1	3.18467e-05	-0.0557222	0.197	0.256	1
N4bp1	5.099e-12	-0.0558938	0.437	0.488	2.82571e-07
Pias2	1.4739e-05	-0.0561404	0.212	0.252	0.816791
Tiparp	1.56099e-10	-0.0563157	0.529	0.579	8.65054e-06
Zdhhc3	4.59667e-08	-0.0563211	0.257	0.304	0.00254733
Cdipt	5.54772e-06	-0.0564798	0.219	0.27	0.307438
Rbm25	1.62968e-26	-0.0568458	0.852	0.918	9.0312e-22
Ubr5	6.43198e-16	-0.0569106	0.503	0.559	3.56441e-11
Mau2	3.75737e-08	-0.0576701	0.295	0.35	0.00208222
Ecpas	1.56201e-11	-0.0578389	0.382	0.432	8.65619e-07
Pdzd8	1.64828e-07	-0.0578729	0.248	0.293	0.00913426
Snrpd1	6.14437e-23	-0.0579533	0.693	0.878	3.40502e-18
Dcaf10	7.57052e-13	-0.0579567	0.402	0.484	4.19536e-08
Actr1b	1.29838e-09	-0.0580117	0.31	0.363	7.19526e-05
2410004B18Rik	1.30078e-09	-0.0581903	0.316	0.363	7.20854e-05
Prrc2a	1.44167e-14	-0.0582244	0.476	0.516	7.98929e-10
Pnn	7.35227e-21	-0.0582723	0.698	0.783	4.07441e-16
Rps27rt	6.70563e-14	-0.0586704	0.427	0.515	3.71606e-09
Tamalin	2.96976e-05	-0.0588419	0.252	0.293	1
Oxa1l	4.30226e-11	-0.0588997	0.317	0.396	2.38418e-06
Gapvd1	7.2658e-13	-0.0592734	0.41	0.474	4.02649e-08
Wdr74	3.25662e-13	-0.0593172	0.393	0.481	1.80472e-08
Slc39a6	3.50396e-11	-0.0593825	0.375	0.453	1.94179e-06
Srp72	3.82193e-20	-0.059599	0.658	0.802	2.118e-15
Tiam2	6.85124e-10	-0.059648	0.443	0.484	3.79675e-05
Srebf2	1.36586e-09	-0.0597787	0.531	0.591	7.56919e-05
Myo1d	1.87739e-08	-0.0599603	0.279	0.321	0.00104039
Mrps34	2.47227e-12	-0.0599931	0.37	0.451	1.37006e-07
Tnfrsf23	0.000295577	-0.0600873	0.206	0.263	1
Aebp2	5.33621e-14	-0.0601211	0.487	0.529	2.95717e-09
Spg21	4.73115e-09	-0.0602667	0.298	0.381	0.000262186
Gosr2	5.42249e-07	-0.0602926	0.246	0.299	0.0300498
Wdr89	3.09946e-10	-0.0604403	0.317	0.383	1.71763e-05
Pi4k2a	3.18678e-09	-0.0604768	0.32	0.375	0.000176602
Casc3	1.57472e-09	-0.0608181	0.288	0.331	8.72662e-05
Elk4	5.38776e-14	-0.0608491	0.354	0.419	2.98573e-09
Pdcd11	1.57578e-05	-0.0609328	0.213	0.253	0.873251
Mgat1	8.94109e-09	-0.0611734	0.291	0.346	0.000495488
Abhd5	4.3025e-06	-0.0611938	0.201	0.26	0.238432
Rsf1	5.79788e-16	-0.0611938	0.466	0.539	3.21301e-11
Mob1a	8.60944e-11	-0.0613401	0.314	0.374	4.77109e-06
Atrx	3.13196e-18	-0.0615557	0.766	0.822	1.73564e-13
Supt4a	2.68634e-20	-0.0616473	0.613	0.78	1.48869e-15
Psma5	2.1692e-25	-0.0616739	0.644	0.796	1.2021e-20
Metap1	3.1599e-06	-0.0616956	0.216	0.262	0.175112
Necap1	1.14116e-06	-0.0619472	0.231	0.283	0.0632398
Dctn1	9.67743e-07	-0.0620276	0.243	0.28	0.0536294
Ankrd54	1.06725e-06	-0.0622274	0.232	0.274	0.0591439
Pafah1b2	4.83261e-17	-0.062328	0.54	0.606	2.67809e-12
Trip6	5.90801e-11	-0.0626121	0.318	0.386	3.27404e-06
Bnip1	8.11629e-06	-0.0626342	0.199	0.258	0.449781
Ccn1	0.0106023	-0.0626918	0.599	0.544	1
Gps1	2.11365e-14	-0.0629632	0.406	0.465	1.17132e-09
Ccdc86	1.00852e-09	-0.0629671	0.303	0.381	5.5889e-05
Itga5	3.29324e-19	-0.0632467	0.41	0.56	1.82502e-14
Rcl1	1.4954e-10	-0.0633632	0.303	0.377	8.28705e-06
Ago2	3.1078e-16	-0.0634323	0.479	0.556	1.72225e-11
Kdm5c	1.94299e-09	-0.0634689	0.31	0.365	0.000107675
Tnks2	7.7522e-17	-0.0635564	0.533	0.582	4.29604e-12
Zdbf2	9.64281e-07	-0.0635778	0.35	0.384	0.0534376
Necap2	9.38033e-07	-0.0636339	0.243	0.301	0.051983
Ndufa9	1.62138e-10	-0.0638367	0.319	0.394	8.9852e-06
Khdc4	1.11803e-10	-0.0639539	0.387	0.424	6.19576e-06
Gcc2	1.53974e-06	-0.0639857	0.256	0.302	0.0853276
Exosc4	2.15954e-07	-0.0642014	0.252	0.328	0.0119675
Sox11	0.000103229	-0.0642647	0.339	0.346	1
Supt20	2.6303e-11	-0.0643606	0.346	0.406	1.45763e-06
Mrpl46	5.2101e-06	-0.064454	0.188	0.254	0.288728
Desi1	1.32223e-08	-0.0646393	0.269	0.341	0.000732738
Gnaq	1.02379e-09	-0.0649594	0.337	0.398	5.67356e-05
Son	6.93363e-17	-0.0650769	0.938	0.968	3.84241e-12
Wac	1.58293e-20	-0.0651243	0.641	0.726	8.77214e-16
Rab10	3.30307e-21	-0.0651669	0.571	0.672	1.83046e-16
Dcun1d1	7.71485e-09	-0.0651913	0.249	0.316	0.000427534
Ppp6r3	2.81441e-09	-0.0652146	0.331	0.381	0.000155966
Lix1l	4.84586e-13	-0.0652765	0.305	0.378	2.68543e-08
Vps72	5.97071e-07	-0.0653016	0.238	0.301	0.0330879
Tspo	6.62875e-11	-0.0657273	0.252	0.379	3.67346e-06
Dlst	4.91773e-16	-0.0662119	0.428	0.485	2.72526e-11
Ddx1	4.18109e-14	-0.0664147	0.442	0.536	2.31704e-09
Zfp106	2.73928e-16	-0.0664587	0.45	0.543	1.51803e-11
Tsr2	3.11965e-08	-0.0667099	0.259	0.32	0.00172882
Mnt	1.33644e-06	-0.0667624	0.232	0.288	0.0740616
Nisch	2.39111e-18	-0.0669522	0.604	0.675	1.32508e-13
Pam16	6.02497e-12	-0.0670008	0.379	0.489	3.33886e-07
Ctsl	2.01262e-25	-0.0673075	0.749	0.914	1.11533e-20
Anxa11	2.10081e-09	-0.0675973	0.459	0.467	0.000116421
Lhfp	9.15923e-12	-0.0677026	0.318	0.379	5.07577e-07
Rnf216	1.98468e-14	-0.0678306	0.406	0.465	1.09985e-09
Actr1a	3.65816e-08	-0.0679107	0.228	0.284	0.00202724
Kansl3	4.89563e-12	-0.0679934	0.332	0.381	2.71301e-07
Rapgef2	3.40638e-09	-0.0684276	0.345	0.404	0.000188771
Otub1	1.29319e-11	-0.0686501	0.31	0.41	7.16649e-07
Tmem131	6.20509e-08	-0.0687601	0.226	0.279	0.00343868
Rlim	4.8328e-15	-0.0691268	0.538	0.597	2.67819e-10
Foxn2	2.73159e-08	-0.0691296	0.239	0.299	0.00151376
Sumo2	5.47788e-29	-0.0691862	0.716	0.903	3.03568e-24
Stx6	4.29742e-06	-0.0692719	0.202	0.257	0.23815
Hs2st1	1.54019e-11	-0.0694014	0.353	0.395	8.53525e-07
Ndel1	8.31983e-19	-0.0695423	0.706	0.771	4.6106e-14
Irs1	2.91628e-05	-0.0697959	0.21	0.273	1
Snd1	4.86713e-14	-0.0698561	0.397	0.459	2.69722e-09
Suz12	1.55227e-11	-0.0704226	0.334	0.388	8.60221e-07
Kif2a	2.6179e-17	-0.0708715	0.427	0.524	1.45076e-12
Ice1	3.81077e-12	-0.070884	0.328	0.386	2.11182e-07
Rbm18	3.66636e-14	-0.070922	0.394	0.497	2.03179e-09
Ppp1r37	1.72269e-06	-0.070995	0.215	0.262	0.0954666
Ap4m1	1.88035e-06	-0.0710097	0.199	0.25	0.104204
Pdhb	4.20861e-17	-0.0712013	0.482	0.588	2.33229e-12
Fosl2	1.26322e-10	-0.0712257	0.351	0.427	7.0004e-06
Aff4	6.49844e-23	-0.0714826	0.608	0.69	3.60124e-18
Ilf3	8.20225e-14	-0.0716294	0.406	0.466	4.54544e-09
Dpm1	3.04651e-11	-0.0717218	0.357	0.427	1.68828e-06
Atf2	2.65784e-12	-0.0719508	0.324	0.387	1.4729e-07
Med13	4.8364e-18	-0.0720864	0.475	0.543	2.68019e-13
Atp5b	5.03011e-34	-0.0722487	0.821	0.971	2.78754e-29
Tcf12	1.7702e-13	-0.0722701	0.497	0.553	9.8099e-09
Dhps	2.16011e-06	-0.0723894	0.194	0.259	0.119707
Sf3a3	7.35711e-14	-0.0725386	0.351	0.44	4.07709e-09
Abi2	1.15651e-08	-0.0725859	0.264	0.308	0.000640905
Naa16	7.46123e-06	-0.0725928	0.19	0.25	0.413479
Tgs1	3.09494e-10	-0.0728845	0.307	0.356	1.71512e-05
Otulin	1.10617e-08	-0.0729423	0.245	0.307	0.000613004
Napa	1.21882e-17	-0.0730585	0.603	0.701	6.75435e-13
Fbrs	6.82701e-07	-0.0730721	0.219	0.271	0.0378332
Slc3a2	3.38728e-20	-0.0731796	0.833	0.926	1.87713e-15
Rwdd1	1.46263e-25	-0.073204	0.529	0.72	8.10545e-21
Agfg1	8.13906e-13	-0.073341	0.354	0.413	4.51043e-08
B4galt1	2.69051e-09	-0.0733836	0.229	0.302	0.0001491
Tnpo1	2.31349e-15	-0.0736606	0.412	0.467	1.28207e-10
Trmt13	1.88548e-08	-0.0736992	0.261	0.312	0.00104488
Rabgap1l	4.42063e-08	-0.0738152	0.262	0.313	0.00244978
Mrpl1	1.00298e-05	-0.074017	0.189	0.25	0.555823
Spns1	1.68201e-08	-0.0740452	0.234	0.288	0.000932121
Sesn3	1.8824e-06	-0.0741196	0.267	0.3	0.104317
Trim27	3.29951e-18	-0.0742154	0.468	0.567	1.82849e-13
Ppp2r5c	7.42266e-11	-0.074567	0.275	0.348	4.11342e-06
Mapk1	5.14868e-17	-0.0747246	0.441	0.516	2.85324e-12
Nabp2	6.48905e-13	-0.0748426	0.322	0.409	3.59604e-08
Ccdc6	8.97554e-10	-0.0748935	0.258	0.313	4.97397e-05
Cyc1	3.2669e-20	-0.074897	0.468	0.572	1.81042e-15
Mtmr11	4.34581e-09	-0.0750558	0.248	0.3	0.000240832
Xrn1	3.46006e-11	-0.0750995	0.372	0.425	1.91746e-06
Larp1	4.73123e-19	-0.0752551	0.529	0.606	2.6219e-14
Ap2s1	1.61501e-18	-0.0752776	0.414	0.517	8.9499e-14
Arid1b	1.62975e-06	-0.0754407	0.198	0.251	0.0903157
Pik3c2a	1.67591e-08	-0.0754456	0.251	0.302	0.000928739
Vcp	4.42319e-26	-0.0755299	0.74	0.828	2.4512e-21
Eloa	2.11661e-14	-0.0757735	0.409	0.514	1.17296e-09
Rabif	4.20609e-07	-0.0759177	0.2	0.253	0.0233089
Git2	2.06285e-06	-0.0760007	0.209	0.25	0.114317
Rgmb	2.10269e-07	-0.0761407	0.213	0.275	0.0116525
Llph	2.0826e-22	-0.0762135	0.563	0.692	1.15412e-17
Mien1	5.25555e-09	-0.0763314	0.28	0.354	0.000291247
Morf4l1	8.26189e-30	-0.0764345	0.867	0.967	4.57849e-25
Zfx	8.71042e-18	-0.0765675	0.475	0.532	4.82705e-13
Snhg8	3.16898e-24	-0.0770911	0.761	0.901	1.75615e-19
Cwc27	2.4132e-07	-0.0772454	0.207	0.266	0.0133732
Mrpl21	1.22422e-18	-0.0774305	0.402	0.536	6.78425e-14
Ppp3r1	4.19645e-11	-0.0776942	0.266	0.331	2.32555e-06
Sap30l	1.07078e-13	-0.0777886	0.301	0.379	5.93396e-09
Ahnak2	9.48224e-08	-0.0779546	0.23	0.262	0.00525477
Casp8ap2	6.39375e-10	-0.0781556	0.281	0.349	3.54322e-05
Fbxo3	1.17236e-08	-0.0783357	0.225	0.284	0.000649685
Angel2	2.13367e-13	-0.0787285	0.377	0.449	1.18241e-08
Cfdp1	4.87692e-22	-0.0787367	0.557	0.731	2.70264e-17
Qtrt1	1.16469e-08	-0.0789549	0.226	0.292	0.000645435
Sypl	6.06843e-21	-0.0791675	0.466	0.556	3.36294e-16
Polr2b	1.89338e-07	-0.0793089	0.207	0.263	0.0104926
Zmynd19	4.7766e-09	-0.0798738	0.223	0.292	0.000264705
Plekha3	8.06609e-08	-0.0798938	0.199	0.264	0.00446999
Pan3	4.46836e-12	-0.0800824	0.317	0.38	2.47623e-07
Thbs2	8.49811e-10	-0.0801587	0.412	0.424	4.7094e-05
Ap2a2	1.07506e-07	-0.0805435	0.21	0.262	0.00595767
Fam13b	5.09027e-11	-0.0805985	0.291	0.345	2.82088e-06
Tmem161a	4.34652e-09	-0.0806704	0.248	0.304	0.000240871
Uso1	4.56107e-19	-0.0808308	0.485	0.57	2.52761e-14
Gsto1	2.37622e-09	-0.0808316	0.232	0.318	0.000131683
Ppm1a	8.02714e-24	-0.0808665	0.583	0.66	4.4484e-19
Rpsa-ps10	1.63382e-12	-0.080969	0.281	0.364	9.05415e-08
Vti1b	5.66954e-13	-0.0811278	0.308	0.392	3.14189e-08
Galnt11	8.29672e-14	-0.0811382	0.345	0.414	4.5978e-09
Khsrp	4.54854e-08	-0.0811459	0.207	0.262	0.00252067
Yap1	2.85838e-11	-0.0814764	0.298	0.36	1.58403e-06
Rrp1	7.98371e-21	-0.0815629	0.555	0.666	4.42433e-16
Tmx3	1.31588e-07	-0.0816523	0.229	0.283	0.00729221
Nf1	1.64161e-11	-0.0816848	0.326	0.381	9.09732e-07
Lsm14a	1.73262e-17	-0.0818023	0.434	0.491	9.60168e-13
Cdk8	6.1481e-10	-0.0818328	0.252	0.318	3.40709e-05
Nudt9	2.39692e-11	-0.0820571	0.287	0.365	1.3283e-06
Hmgcr	0.0404932	-0.0821328	0.579	0.68	1
Arfgap2	4.39137e-13	-0.0824597	0.328	0.394	2.43357e-08
Ptk2	8.08793e-11	-0.0830834	0.269	0.319	4.48209e-06
Ube2h	5.42926e-18	-0.0834013	0.407	0.461	3.00873e-13
Tmem87b	6.14669e-09	-0.0834191	0.24	0.291	0.000340631
Zdhhc5	1.5802e-10	-0.0834237	0.24	0.312	8.757e-06
Slbp	3.76651e-13	-0.0835832	0.47	0.525	2.08729e-08
Stam2	9.12787e-08	-0.083891	0.201	0.262	0.00505839
Usp1	1.15307e-11	-0.0839948	0.302	0.378	6.38998e-07
Tab2	4.06931e-19	-0.0839957	0.497	0.567	2.25509e-14
Akt1s1	9.80627e-22	-0.0840173	0.566	0.682	5.43434e-17
Tmod3	8.9343e-13	-0.0841237	0.322	0.392	4.95112e-08
Slc7a6	1.67542e-07	-0.084161	0.195	0.252	0.00928465
Oga	5.38011e-11	-0.0843195	0.291	0.357	2.9815e-06
Crebbp	7.93914e-26	-0.0845443	0.603	0.694	4.39963e-21
Eif2b1	1.50997e-10	-0.084617	0.265	0.356	8.36778e-06
Kpnb1	4.27499e-17	-0.0848463	0.364	0.445	2.36907e-12
Ran	1.53376e-31	-0.0850489	0.746	0.927	8.49962e-27
Gpi1	2.99884e-25	-0.0851347	0.638	0.781	1.66187e-20
Prkacb	1.02136e-12	-0.0851708	0.308	0.389	5.6601e-08
Cemip2	2.61303e-07	-0.0853469	0.234	0.28	0.0144806
Psmd9	7.63923e-13	-0.0853497	0.309	0.385	4.23343e-08
Sh3gl1	5.17844e-19	-0.0853614	0.53	0.634	2.86974e-14
Thoc3	2.1694e-12	-0.0853831	0.354	0.426	1.20222e-07
Sgms1	6.25284e-13	-0.0855379	0.335	0.377	3.46514e-08
Sf3a2	2.53642e-08	-0.0856128	0.201	0.277	0.00140561
Taf5	3.57456e-08	-0.0856465	0.204	0.257	0.00198091
Vps37b	9.89154e-10	-0.0858243	0.538	0.642	5.4816e-05
Rap1b	9.59504e-23	-0.0859312	0.635	0.742	5.31728e-18
Akap8	3.0178e-10	-0.0861286	0.252	0.312	1.67238e-05
Mdm4	1.44528e-12	-0.0861297	0.315	0.378	8.00929e-08
Rpl27	1.63908e-37	-0.086241	0.811	0.979	9.08327e-33
Chd2	4.8697e-14	-0.0862633	0.548	0.574	2.69864e-09
Cflar	7.96884e-11	-0.0865488	0.258	0.33	4.41609e-06
Cnpy3	5.08818e-09	-0.0865918	0.223	0.292	0.000281972
Wdr82	4.20767e-10	-0.0866497	0.248	0.299	2.33176e-05
Mapk1ip1l	5.67574e-18	-0.0868427	0.523	0.602	3.14532e-13
Zcchc7	5.47835e-17	-0.086992	0.463	0.536	3.03594e-12
Acox1	1.33587e-07	-0.0874537	0.227	0.282	0.00740301
Phrf1	2.90429e-09	-0.0877045	0.236	0.293	0.000160947
Klhdc10	2.85552e-09	-0.0877709	0.263	0.35	0.000158245
Pttg1ip	3.00648e-29	-0.0879588	0.518	0.711	1.6661e-24
Mef2d	7.28568e-19	-0.0880916	0.483	0.54	4.0375e-14
Clcn4	3.95266e-14	-0.0881221	0.343	0.4	2.19044e-09
Nomo1	6.58018e-08	-0.0882392	0.205	0.256	0.00364654
Eif5	1.68499e-37	-0.0882634	0.922	0.983	9.33769e-33
Ino80e	1.97409e-11	-0.088383	0.261	0.355	1.09398e-06
Dnajb11	2.7303e-15	-0.0885297	0.376	0.511	1.51305e-10
Atp6v0b	2.66886e-27	-0.088601	0.689	0.793	1.479e-22
Zfp451	7.49287e-21	-0.0890747	0.496	0.57	4.15232e-16
Kat7	2.38763e-10	-0.0891421	0.233	0.3	1.32315e-05
Snhg4	4.91172e-15	-0.0892769	0.347	0.462	2.72193e-10
Abt1	8.07549e-13	-0.0894819	0.294	0.38	4.47519e-08
Tmbim6	9.93906e-25	-0.0894945	0.645	0.774	5.50793e-20
Psmd5	1.79651e-07	-0.0895017	0.181	0.255	0.00995573
Spty2d1	1.66267e-15	-0.0899201	0.519	0.579	9.214e-11
Cdv3	1.86915e-33	-0.0900096	0.764	0.881	1.03582e-28
Clip1	5.78872e-11	-0.0900706	0.277	0.347	3.20794e-06
Evi5	3.15556e-10	-0.0902821	0.255	0.314	1.74872e-05
Rnf114	3.91303e-11	-0.090328	0.246	0.32	2.16848e-06
Xpa	2.64923e-08	-0.0904867	0.204	0.274	0.00146812
Cspp1	8.20393e-12	-0.0905031	0.324	0.386	4.54637e-07
Arid5b	3.41319e-15	-0.0905548	0.407	0.492	1.89149e-10
Glmp	1.46402e-15	-0.0906	0.276	0.365	8.11314e-11
Med1	1.11125e-12	-0.0907383	0.305	0.361	6.1582e-08
Cox19	3.99797e-12	-0.090764	0.269	0.368	2.21555e-07
Gng11	2.4533e-07	-0.0908422	0.176	0.256	0.0135955
Tox4	2.74368e-17	-0.0909331	0.379	0.475	1.52047e-12
Stard4	1.36063e-05	-0.0909867	0.366	0.468	0.754018
Ldlrad4	4.98985e-16	-0.0910811	0.338	0.405	2.76522e-11
Trip11	1.35866e-21	-0.091155	0.665	0.749	7.52928e-17
Xrcc1	4.76274e-08	-0.0911885	0.203	0.263	0.00263937
Lmo7	1.02907e-05	-0.091625	0.197	0.253	0.57028
Sec22b	1.00059e-18	-0.0918767	0.7	0.8	5.54497e-14
Cers5	5.56446e-16	-0.0920695	0.308	0.399	3.08366e-11
Pdcd7	2.82351e-08	-0.0922003	0.211	0.276	0.0015647
Zyg11b	2.49902e-07	-0.0922497	0.185	0.254	0.0138488
Gsdme	8.95376e-08	-0.0927816	0.195	0.265	0.00496191
Dld	3.72032e-19	-0.0928098	0.442	0.51	2.06169e-14
Mrpl28	5.39721e-16	-0.0929321	0.313	0.409	2.99097e-11
4930453N24Rik	8.44637e-14	-0.0930465	0.302	0.393	4.68073e-09
Zfp652	8.24983e-10	-0.0931146	0.234	0.303	4.57181e-05
Ostf1	2.68722e-17	-0.0931509	0.388	0.484	1.48917e-12
Fam53a	1.67242e-09	-0.0931745	0.199	0.273	9.26806e-05
Dohh	6.5528e-15	-0.0932332	0.284	0.371	3.63137e-10
Sp3	1.43768e-19	-0.093425	0.432	0.507	7.96717e-15
Prdm2	1.8962e-14	-0.0934732	0.309	0.382	1.05082e-09
Elp1	3.73443e-08	-0.0935581	0.213	0.278	0.00206951
Sin3b	7.25763e-29	-0.0938403	0.61	0.784	4.02196e-24
Prcc	2.53846e-07	-0.0939116	0.181	0.251	0.0140674
Wbp4	3.04142e-21	-0.0939627	0.51	0.609	1.68546e-16
Crispld2	1.7596e-07	-0.0941528	0.222	0.25	0.0097512
Txnl4a	2.76708e-23	-0.0941926	0.498	0.633	1.53343e-18
2310057M21Rik	2.14505e-08	-0.0943214	0.2	0.259	0.00118872
Msantd2	7.80743e-10	-0.0944545	0.226	0.294	4.32664e-05
Fcf1	9.09635e-17	-0.0946412	0.335	0.449	5.04092e-12
Taf3	8.0142e-10	-0.094993	0.236	0.304	4.44123e-05
C1galt1	4.23326e-09	-0.0950638	0.224	0.305	0.000234594
Clk1	5.01332e-21	-0.0951956	0.778	0.843	2.77823e-16
Snx4	1.5928e-15	-0.0952179	0.307	0.388	8.82679e-11
Ctsk	1.41707e-22	-0.0952517	0.379	0.546	7.85298e-18
Psmd3	2.63362e-20	-0.0952583	0.406	0.52	1.45947e-15
Zbtb11	5.1531e-13	-0.0953488	0.365	0.43	2.85569e-08
Atxn1	5.63052e-10	-0.0957907	0.299	0.381	3.12027e-05
Eif1ad	1.48969e-15	-0.0958601	0.347	0.421	8.25541e-11
Psmb7	2.13671e-25	-0.0959077	0.487	0.63	1.1841e-20
Sde2	1.91663e-18	-0.0959192	0.593	0.733	1.06214e-13
Med25	4.37904e-12	-0.0961459	0.257	0.317	2.42673e-07
Hectd1	1.35029e-24	-0.0961468	0.618	0.701	7.48288e-20
Mrpl38	1.15802e-16	-0.0965352	0.327	0.431	6.4174e-12
Gabpb2	4.70923e-11	-0.0965359	0.246	0.309	2.60972e-06
Gm10177	3.81081e-11	-0.0966263	0.236	0.317	2.11184e-06
Tlk1	1.02531e-19	-0.0967268	0.396	0.481	5.68195e-15
Anxa3	3.0674e-05	-0.0968389	0.204	0.284	1
Trim33	2.44413e-11	-0.0969844	0.26	0.327	1.35446e-06
Nuak1	7.09134e-10	-0.0970208	0.234	0.303	3.92981e-05
Rps11-ps1	8.03088e-15	-0.0971054	0.304	0.384	4.45047e-10
Ube2e2	3.14297e-14	-0.0972005	0.275	0.359	1.74174e-09
Marcks	3.225e-06	-0.0974135	0.196	0.25	0.17872
Smc1a	6.03215e-20	-0.0977873	0.533	0.601	3.34284e-15
Tle1	7.80082e-14	-0.0979101	0.294	0.377	4.32298e-09
Fundc2	3.98813e-28	-0.0979335	0.592	0.789	2.2101e-23
Aco2	7.5952e-17	-0.0981752	0.337	0.428	4.20903e-12
Eif3h	2.00189e-40	-0.0983448	0.765	0.977	1.10939e-35
Chsy1	4.24826e-14	-0.0984634	0.351	0.412	2.35426e-09
Lrp6	1.21491e-19	-0.0984685	0.454	0.527	6.73269e-15
Rif1	6.53622e-10	-0.0985274	0.272	0.32	3.62218e-05
Mark2	4.48195e-12	-0.0988406	0.266	0.338	2.48376e-07
Lsm4	9.90104e-25	-0.0989039	0.467	0.588	5.48686e-20
Zfp146	1.09193e-09	-0.0989714	0.202	0.277	6.05117e-05
Arl2bp	2.06638e-21	-0.0989938	0.399	0.497	1.14513e-16
Upf1	3.75406e-11	-0.099126	0.243	0.305	2.08039e-06
Tmem222	8.23353e-17	-0.0994441	0.382	0.472	4.56278e-12
Zmym2	1.57008e-10	-0.0996371	0.244	0.303	8.70092e-06
Zfp511	5.47626e-12	-0.0996668	0.259	0.35	3.03478e-07
Senp6	1.69529e-30	-0.0997418	0.828	0.901	9.39481e-26
Numa1	2.28673e-12	-0.0999441	0.265	0.34	1.26724e-07
Katna1	3.65417e-10	-0.0999975	0.226	0.311	2.02503e-05
Bod1l	6.37216e-18	-0.100218	0.54	0.623	3.53126e-13
Klhl21	1.51108e-12	-0.100236	0.327	0.407	8.37395e-08
Gnai3	3.00827e-27	-0.100335	0.558	0.68	1.66709e-22
Safb	1.36591e-19	-0.100462	0.419	0.494	7.56949e-15
Brap	2.72596e-12	-0.100549	0.245	0.313	1.51065e-07
Abtb2	5.85487e-12	-0.100742	0.273	0.33	3.24459e-07
Pycr2	1.03117e-18	-0.100798	0.367	0.465	5.71446e-14
Psip1	7.70959e-17	-0.100801	0.315	0.407	4.27242e-12
Mtfr1	2.92732e-14	-0.100884	0.281	0.365	1.62223e-09
Becn1	2.8064e-10	-0.101124	0.198	0.278	1.55522e-05
Rps23-ps1	1.16134e-18	-0.101175	0.341	0.446	6.43579e-14
Map1lc3b	2.62551e-17	-0.101264	0.796	0.9	1.45498e-12
Acot9	1.57474e-09	-0.101358	0.185	0.263	8.72675e-05
Nucks1	2.79574e-30	-0.101431	0.607	0.741	1.54932e-25
Senp2	1.21302e-15	-0.101465	0.344	0.411	6.7222e-11
Dnajb6	4.92278e-28	-0.101472	0.634	0.759	2.72806e-23
Cmip	1.03866e-11	-0.101749	0.239	0.313	5.75594e-07
Cwc25	2.97246e-11	-0.101965	0.245	0.319	1.64725e-06
Garre1	3.30461e-13	-0.101981	0.286	0.345	1.83132e-08
Polr1f	4.20812e-19	-0.102292	0.412	0.501	2.33201e-14
Atp5l	1.54916e-23	-0.102323	0.469	0.57	8.58498e-19
Hnrnpl	6.94013e-27	-0.10234	0.628	0.75	3.84601e-22
Anxa7	8.14497e-21	-0.102473	0.396	0.504	4.5137e-16
Rsbn1l	1.6751e-16	-0.102517	0.389	0.452	9.28291e-12
Exosc8	8.47256e-10	-0.102541	0.203	0.28	4.69524e-05
Chp1	3.88989e-13	-0.102607	0.245	0.328	2.15566e-08
Swap70	1.69378e-09	-0.102653	0.277	0.339	9.38644e-05
Cox7c	1.83376e-38	-0.10292	0.854	0.982	1.01621e-33
Abi1	6.7083e-17	-0.103002	0.329	0.414	3.71754e-12
Ak6	6.31976e-15	-0.10306	0.294	0.386	3.50222e-10
Ndufs1	1.00348e-08	-0.103164	0.194	0.257	0.0005561
Znhit1	6.23308e-14	-0.103372	0.274	0.359	3.45419e-09
Nol11	2.61795e-12	-0.103457	0.248	0.331	1.45079e-07
Ktn1	1.10951e-21	-0.103682	0.508	0.588	6.14855e-17
Zfp746	2.99841e-08	-0.103686	0.184	0.253	0.00166163
Herc2	1.0857e-10	-0.103745	0.233	0.299	6.0166e-06
Got1	9.02729e-08	-0.103912	0.21	0.275	0.00500265
Rab1a	7.52823e-33	-0.103925	0.701	0.822	4.17192e-28
Yes1	2.2455e-12	-0.104167	0.261	0.329	1.24439e-07
Heca	1.35297e-12	-0.10426	0.236	0.317	7.49776e-08
Camsap2	2.33431e-17	-0.104336	0.339	0.402	1.2936e-12
Togaram1	3.65242e-11	-0.104389	0.21	0.289	2.02406e-06
Siah1a	3.24494e-14	-0.10442	0.261	0.334	1.79825e-09
Rev1	3.1645e-09	-0.104462	0.207	0.277	0.000175367
Tpd52l1	1.60354e-06	-0.104665	0.232	0.32	0.0888633
Mrps18a	5.99408e-19	-0.104934	0.336	0.436	3.32174e-14
Hacd2	4.24246e-12	-0.105034	0.263	0.357	2.35104e-07
Sdcbp	9.35679e-26	-0.105223	0.694	0.833	5.18525e-21
Rce1	1.27558e-22	-0.105286	0.376	0.49	7.06886e-18
Ate1	2.94536e-08	-0.105323	0.176	0.252	0.00163223
Tjap1	4.90794e-10	-0.105329	0.205	0.278	2.71983e-05
Ing5	4.02779e-10	-0.105454	0.209	0.276	2.23208e-05
Stx18	6.24217e-13	-0.105523	0.246	0.342	3.45922e-08
Itsn2	8.82492e-10	-0.105611	0.206	0.275	4.89051e-05
Yipf6	1.23023e-13	-0.105721	0.294	0.376	6.81756e-09
Cabin1	4.57772e-08	-0.105773	0.191	0.26	0.00253683
Ccz1	1.89702e-11	-0.105793	0.218	0.288	1.05127e-06
Gde1	1.03577e-19	-0.106049	0.374	0.505	5.73994e-15
Zfyve9	1.20068e-10	-0.106081	0.211	0.29	6.65384e-06
Cep350	1.03983e-14	-0.106113	0.281	0.369	5.76244e-10
Spcs3	6.5835e-09	-0.106219	0.157	0.25	0.000364838
Ext1	8.9446e-17	-0.106356	0.287	0.38	4.95683e-12
Mga	1.03557e-18	-0.106372	0.487	0.57	5.73881e-14
Enah	1.10674e-09	-0.106403	0.295	0.417	6.13324e-05
Cacna2d1	8.55791e-13	-0.106503	0.228	0.315	4.74254e-08
Kansl1	2.70947e-18	-0.106611	0.403	0.493	1.50151e-13
Gm33989	6.15998e-09	-0.10694	0.194	0.277	0.000341367
Rbbp6	1.55434e-25	-0.10707	0.669	0.823	8.61369e-21
Rsl1d1	6.11275e-31	-0.107196	0.72	0.892	3.3875e-26
Sgta	4.60556e-23	-0.107396	0.45	0.551	2.55227e-18
Gns	4.35945e-12	-0.107563	0.239	0.311	2.41588e-07
Arhgef12	3.60172e-19	-0.107628	0.372	0.433	1.99596e-14
Fam210a	2.77344e-13	-0.107746	0.248	0.334	1.53696e-08
Hnrnpul1	1.20232e-17	-0.107858	0.334	0.401	6.6629e-13
Rrp7a	3.62002e-16	-0.108065	0.307	0.4	2.00611e-11
Zc3h18	2.39377e-17	-0.108254	0.353	0.433	1.32655e-12
Klhl7	9.47442e-11	-0.108421	0.229	0.292	5.25044e-06
Csnk1e	8.45254e-18	-0.108695	0.316	0.41	4.68414e-13
Tomm22	6.07014e-28	-0.108726	0.506	0.644	3.36389e-23
Atg101	2.26288e-14	-0.108884	0.286	0.364	1.25402e-09
Actl6a	1.49778e-17	-0.108896	0.293	0.38	8.30026e-13
Syvn1	1.03902e-09	-0.108915	0.189	0.282	5.75794e-05
Fto	4.4323e-16	-0.109287	0.324	0.409	2.45625e-11
Zdhhc8	3.00235e-11	-0.109557	0.215	0.292	1.66381e-06
Clip3	9.14372e-09	-0.109685	0.171	0.251	0.000506718
Rps6-ps4	6.55737e-13	-0.109696	0.241	0.325	3.6339e-08
Gga1	1.50235e-09	-0.1099	0.19	0.272	8.32559e-05
Eif3g	4.27379e-31	-0.110142	0.567	0.749	2.36841e-26
Rtcb	6.90143e-26	-0.110147	0.488	0.606	3.82457e-21
Arfrp1	4.98651e-11	-0.110528	0.207	0.289	2.76338e-06
Sptan1	1.04998e-20	-0.110785	0.366	0.454	5.81865e-16
Snx7	2.95015e-13	-0.110814	0.236	0.321	1.63488e-08
Vapb	1.48001e-20	-0.11085	0.342	0.439	8.20177e-16
Tia1	1.16279e-14	-0.111049	0.324	0.409	6.44384e-10
Gm14303	7.87766e-16	-0.111083	0.262	0.354	4.36556e-11
Acd	6.3928e-10	-0.111234	0.166	0.257	3.5427e-05
Pak2	6.08367e-34	-0.111239	0.523	0.659	3.37139e-29
Ddx24	3.00798e-29	-0.1113	0.575	0.703	1.66693e-24
Map4	1.22572e-22	-0.111361	0.38	0.458	6.79258e-18
Ell2	1.68587e-13	-0.11153	0.293	0.385	9.34258e-09
Arhgdia	1.05308e-31	-0.111537	0.63	0.77	5.83585e-27
Slc38a10	1.91982e-12	-0.111793	0.282	0.333	1.0639e-07
Dync1li2	5.75361e-12	-0.111835	0.222	0.304	3.18848e-07
Tlk2	9.24756e-20	-0.11193	0.348	0.433	5.12472e-15
Carhsp1	1.4438e-09	-0.112031	0.189	0.273	8.0011e-05
Sec61b	1.15477e-31	-0.112052	0.78	0.968	6.39937e-27
Hdac4	3.54104e-11	-0.112189	0.206	0.287	1.96234e-06
Lima1	2.69174e-11	-0.112273	0.242	0.322	1.49168e-06
Nup62	1.05457e-13	-0.11231	0.237	0.322	5.8441e-09
Ptpa	6.55895e-14	-0.112524	0.248	0.337	3.63477e-09
Cnot2	1.48121e-19	-0.112733	0.357	0.442	8.20842e-15
Rnf8	1.30878e-10	-0.112797	0.213	0.292	7.25286e-06
Snx3	1.94072e-35	-0.112821	0.676	0.883	1.07549e-30
Tshz1	1.25179e-09	-0.113284	0.216	0.288	6.93703e-05
Pwwp2a	4.88997e-16	-0.113421	0.29	0.363	2.70987e-11
Atg12	2.86625e-17	-0.113489	0.323	0.406	1.58839e-12
Slmap	2.84571e-10	-0.113606	0.189	0.266	1.57701e-05
Myo1c	9.07657e-16	-0.113756	0.313	0.386	5.02996e-11
Marchf6	4.81722e-12	-0.113765	0.229	0.309	2.66956e-07
Shoc2	8.99335e-16	-0.114007	0.283	0.366	4.98384e-11
Polr1h	1.92786e-26	-0.114055	0.55	0.744	1.06836e-21
Mrpl3	1.71545e-12	-0.114163	0.209	0.306	9.50651e-08
Asnsd1	5.9461e-10	-0.114202	0.188	0.266	3.29515e-05
Crip1	1.10179e-12	-0.114395	0.432	0.583	6.1058e-08
Cdadc1	1.54713e-12	-0.114476	0.248	0.334	8.57372e-08
Mrps15	2.80605e-19	-0.114667	0.332	0.439	1.55503e-14
Spen	1.54911e-17	-0.114802	0.298	0.392	8.58473e-13
Eed	1.29437e-10	-0.115043	0.2	0.271	7.17303e-06
Etf1	1.54967e-33	-0.115189	0.574	0.722	8.58779e-29
Bcat1	2.75691e-15	-0.115455	0.337	0.423	1.5278e-10
Rab1b	1.84563e-15	-0.115488	0.244	0.344	1.02279e-10
Scarb2	1.69431e-14	-0.115535	0.31	0.387	9.38937e-10
Eif3b	3.13056e-25	-0.115883	0.424	0.532	1.73486e-20
Ube2q1	9.44274e-16	-0.11603	0.278	0.358	5.23288e-11
Seh1l	2.20234e-20	-0.116269	0.322	0.426	1.22047e-15
Hk1	9.63706e-11	-0.116317	0.227	0.3	5.34057e-06
Cib1	4.00921e-09	-0.116383	0.156	0.251	0.000222178
Rilpl2	4.77633e-15	-0.116387	0.309	0.412	2.6469e-10
Dynll2	2.10814e-14	-0.116514	0.262	0.343	1.16827e-09
Rragc	1.82684e-20	-0.116865	0.342	0.434	1.01238e-15
Rpl15	7.99088e-44	-0.117113	0.855	0.991	4.4283e-39
Ss18	4.72432e-20	-0.117154	0.317	0.409	2.61808e-15
Reep5	1.49515e-28	-0.117295	0.719	0.855	8.28568e-24
Rnf2	2.08875e-20	-0.117418	0.348	0.433	1.15752e-15
Ripk1	5.5383e-16	-0.117479	0.282	0.357	3.06916e-11
Nap1l1	2.29685e-36	-0.117489	0.654	0.829	1.27284e-31
Chd1	3.88166e-24	-0.117607	0.51	0.595	2.1511e-19
Washc1	6.66897e-09	-0.117818	0.177	0.258	0.000369574
Gmds	4.72779e-20	-0.118363	0.449	0.554	2.62e-15
Cgnl1	8.70929e-17	-0.118382	0.39	0.448	4.82643e-12
Fyn	1.00427e-11	-0.118503	0.208	0.287	5.56536e-07
Barx1	1.19968e-07	-0.11851	0.211	0.262	0.00664828
Rps10	3.43338e-41	-0.118586	0.863	0.991	1.90268e-36
Arl4a	2.45833e-15	-0.118911	0.713	0.738	1.36233e-10
Ilrun	9.2116e-16	-0.119179	0.251	0.345	5.10479e-11
Ndufs3	5.65066e-23	-0.119314	0.377	0.496	3.13143e-18
Pabpc1	2.21341e-52	-0.119442	0.914	0.983	1.2266e-47
Uhrf2	1.78306e-22	-0.119567	0.45	0.534	9.88119e-18
Ppp4r2	1.02016e-27	-0.119771	0.477	0.593	5.6534e-23
Sucla2	4.10732e-15	-0.119863	0.233	0.32	2.27615e-10
Cops8	1.65117e-24	-0.119897	0.524	0.643	9.1503e-20
Wdr18	1.1488e-16	-0.120413	0.265	0.366	6.36631e-12
Zranb1	1.66233e-26	-0.120588	0.553	0.636	9.21211e-22
Polr2g	3.04465e-23	-0.120617	0.416	0.571	1.68725e-18
Nme1	2.48652e-24	-0.120845	0.67	0.799	1.37796e-19
Csnk2a2	2.15471e-32	-0.120851	0.516	0.645	1.19408e-27
Aftph	9.47535e-12	-0.121078	0.231	0.308	5.25095e-07
Xpot	1.7566e-16	-0.121287	0.327	0.405	9.73456e-12
Zcrb1	7.43154e-35	-0.121412	0.62	0.798	4.11834e-30
Dnpep	5.84858e-11	-0.121459	0.188	0.278	3.24111e-06
Slc25a38	1.12555e-09	-0.121478	0.172	0.265	6.23744e-05
Epn2	2.22398e-09	-0.121567	0.177	0.251	0.000123247
Ddx6	1.65458e-29	-0.121664	0.622	0.707	9.1692e-25
Sec24d	1.97638e-23	-0.121828	0.461	0.541	1.09525e-18
Stag1	3.62927e-27	-0.12192	0.586	0.657	2.01123e-22
Eif1	3.83043e-45	-0.122006	0.983	1	2.12271e-40
Rasa2	2.55332e-16	-0.122022	0.327	0.41	1.41497e-11
Emg1	1.12362e-32	-0.122102	0.531	0.683	6.22675e-28
Naca	1.10996e-49	-0.122109	0.9	0.996	6.15109e-45
Trim44	3.23129e-19	-0.122262	0.366	0.457	1.79069e-14
Rnf115	8.38961e-15	-0.122271	0.244	0.331	4.64927e-10
Gm13436	1.5264e-17	-0.122383	0.253	0.351	8.45882e-13
Hmgb2	6.65589e-16	-0.12268	0.631	0.713	3.68849e-11
Prkd3	4.3513e-13	-0.122818	0.201	0.295	2.41136e-08
Spsb3	2.23424e-14	-0.122849	0.219	0.316	1.23815e-09
Ctdspl2	3.71495e-21	-0.122902	0.372	0.46	2.05871e-16
Fbxo28	6.80619e-12	-0.123006	0.204	0.288	3.77178e-07
Arrdc3	3.2619e-09	-0.12313	0.227	0.264	0.000180765
Dusp12	7.87486e-11	-0.123152	0.2	0.285	4.36401e-06
Pcif1	8.79406e-19	-0.123194	0.332	0.432	4.8734e-14
Taok1	1.96667e-23	-0.123221	0.412	0.511	1.08987e-18
Golga3	3.06679e-18	-0.123243	0.344	0.42	1.69952e-13
Orc2	5.61357e-10	-0.123286	0.171	0.253	3.11087e-05
Cul3	6.95372e-36	-0.123463	0.604	0.725	3.85354e-31
Pum3	1.72812e-14	-0.123509	0.241	0.33	9.57674e-10
Ccser2	9.03324e-26	-0.123755	0.507	0.611	5.00595e-21
Gsn	3.42579e-23	-0.123769	0.56	0.67	1.89847e-18
Nemf	2.36924e-20	-0.123789	0.394	0.485	1.31296e-15
Apmap	5.1796e-09	-0.123916	0.169	0.254	0.000287038
Htt	4.87336e-11	-0.123929	0.201	0.275	2.70067e-06
Pde6d	4.26733e-10	-0.123956	0.17	0.254	2.36483e-05
Ercc1	1.50088e-15	-0.123975	0.226	0.328	8.31744e-11
Copb1	1.35682e-31	-0.124308	0.753	0.869	7.5191e-27
Sf3b1	4.20996e-32	-0.124353	0.821	0.923	2.33303e-27
Snrpd2	7.38295e-34	-0.124436	0.578	0.761	4.09141e-29
Mecp2	1.5936e-17	-0.12445	0.274	0.37	8.83128e-13
BC005624	8.51664e-20	-0.124585	0.379	0.506	4.71967e-15
Crkl	6.61726e-14	-0.124613	0.221	0.308	3.66708e-09
Ctbp2	1.41844e-15	-0.124642	0.243	0.341	7.86057e-11
Ptpn12	1.02184e-12	-0.124698	0.186	0.284	5.66275e-08
Eif2b5	8.14334e-12	-0.124902	0.193	0.28	4.5128e-07
Fgfr2	2.65733e-19	-0.125014	0.485	0.607	1.47261e-14
Ftsj3	4.70585e-15	-0.125272	0.25	0.355	2.60784e-10
Pgp	1.01561e-14	-0.12557	0.253	0.373	5.62822e-10
Commd4	1.24981e-13	-0.125738	0.221	0.313	6.9261e-09
Tmem41b	7.47133e-18	-0.125831	0.449	0.54	4.14039e-13
Tiprl	1.29208e-28	-0.125908	0.484	0.627	7.1603e-24
Npat	3.12477e-11	-0.126457	0.208	0.285	1.73166e-06
Fem1c	1.44591e-13	-0.126618	0.226	0.31	8.01279e-09
Cibar1	4.96993e-27	-0.127003	0.437	0.581	2.75419e-22
Usf2	1.67036e-23	-0.127043	0.382	0.473	9.25663e-19
Slc16a1	5.97219e-20	-0.127052	0.352	0.472	3.30961e-15
Tjp1	4.23366e-15	-0.127086	0.257	0.337	2.34617e-10
Armcx2	8.15936e-12	-0.127214	0.193	0.282	4.52167e-07
Baiap2l1	8.96265e-17	-0.127285	0.378	0.505	4.96683e-12
Borcs7	3.19861e-19	-0.12743	0.288	0.383	1.77257e-14
Abracl	4.57562e-17	-0.128039	0.28	0.363	2.53567e-12
Psd3	1.82624e-15	-0.128046	0.354	0.44	1.01205e-10
Dstyk	1.68941e-16	-0.128135	0.26	0.346	9.36218e-12
Mapre1	3.31842e-34	-0.128429	0.595	0.731	1.83897e-29
B2m	5.73037e-40	-0.128431	0.578	0.782	3.1756e-35
Eif3c	1.33192e-30	-0.128515	0.765	0.899	7.3811e-26
Kdm3a	7.18251e-11	-0.128763	0.181	0.26	3.98033e-06
Atp5d	4.22008e-41	-0.128924	0.761	0.928	2.33864e-36
Gpatch4	3.33071e-14	-0.129059	0.236	0.33	1.84578e-09
Slc19a1	3.49221e-13	-0.129063	0.198	0.291	1.93528e-08
Nudt21	1.33078e-33	-0.129111	0.51	0.677	7.37476e-29
Gab1	3.78011e-13	-0.129206	0.28	0.361	2.09482e-08
Camk2d	5.65849e-14	-0.129221	0.656	0.695	3.13576e-09
R3hdm4	1.55751e-18	-0.129386	0.283	0.375	8.63125e-14
Pole3	4.82499e-19	-0.129448	0.329	0.445	2.67387e-14
Tbc1d20	1.71507e-21	-0.129476	0.358	0.465	9.5044e-17
Eid2	1.19448e-14	-0.129516	0.271	0.354	6.61944e-10
Pwp1	4.51803e-16	-0.129662	0.234	0.335	2.50376e-11
Snx2	6.92031e-16	-0.129851	0.23	0.336	3.83503e-11
Nt5c	7.76695e-11	-0.129945	0.154	0.264	4.30421e-06
Myh10	1.02914e-13	-0.130258	0.246	0.322	5.70319e-09
Fus	6.99934e-32	-0.130477	0.878	0.919	3.87882e-27
Acaca	4.6018e-09	-0.130526	0.171	0.25	0.000255018
Ifnar2	4.25648e-11	-0.130606	0.171	0.265	2.35881e-06
Tmed7	4.54818e-30	-0.130613	0.482	0.586	2.52047e-25
Ppp1r7	3.68586e-10	-0.130713	0.169	0.257	2.04259e-05
Lig3	1.72971e-09	-0.130741	0.169	0.254	9.58554e-05
Chmp4b	2.14324e-37	-0.130756	0.599	0.758	1.18772e-32
Prrc2b	1.29783e-24	-0.130793	0.383	0.473	7.19219e-20
Rnf4	4.83546e-25	-0.130844	0.417	0.521	2.67967e-20
Arfip1	6.58929e-13	-0.130925	0.192	0.283	3.65158e-08
Acer3	2.86163e-18	-0.130988	0.269	0.366	1.58583e-13
Tor1a	8.97648e-20	-0.131111	0.264	0.374	4.9745e-15
Gas5	2.95922e-38	-0.131246	0.969	0.997	1.63991e-33
Ccdc127	4.96486e-27	-0.131547	0.47	0.598	2.75137e-22
Pcyt1a	2.24135e-17	-0.131734	0.287	0.387	1.24209e-12
Psmc1	6.89553e-22	-0.13187	0.324	0.44	3.82129e-17
Ruvbl1	1.18808e-23	-0.131957	0.334	0.466	6.58398e-19
Mtf1	6.39007e-10	-0.131975	0.152	0.251	3.54119e-05
Plekha5	2.3365e-16	-0.132047	0.283	0.375	1.29482e-11
Mcm6	1.23404e-15	-0.132521	0.277	0.36	6.83871e-11
Itgav	1.61749e-17	-0.13264	0.303	0.395	8.96363e-13
Srgap1	7.60804e-10	-0.132685	0.233	0.294	4.21615e-05
Angptl2	7.42378e-21	-0.132699	0.391	0.519	4.11404e-16
Lrpap1	2.71931e-34	-0.132711	0.534	0.68	1.50696e-29
Csgalnact2	1.24083e-12	-0.132772	0.18	0.28	6.87632e-08
Comt	1.40701e-17	-0.132822	0.26	0.364	7.79721e-13
Ppt2	1.57956e-10	-0.132874	0.168	0.257	8.75346e-06
Mdh2	5.95801e-41	-0.13296	0.626	0.827	3.30175e-36
Zpr1	4.6675e-25	-0.133133	0.373	0.501	2.58659e-20
Ski	3.19135e-29	-0.133177	0.54	0.646	1.76855e-24
Mrps5	1.53057e-11	-0.133618	0.181	0.272	8.48194e-07
Hjurp	4.87764e-18	-0.133668	0.302	0.392	2.70304e-13
Rbsn	2.39238e-12	-0.133674	0.206	0.28	1.32578e-07
Heatr5a	1.69765e-14	-0.133753	0.237	0.317	9.40788e-10
Gm4332	2.07187e-19	-0.133962	0.274	0.383	1.14817e-14
Snx21	1.57216e-10	-0.133999	0.178	0.269	8.71246e-06
Grpel1	3.2339e-34	-0.134088	0.515	0.722	1.79213e-29
Dnajb4	2.26095e-15	-0.134095	0.266	0.349	1.25295e-10
Atp6v0c	2.22998e-38	-0.134248	0.809	0.96	1.23579e-33
Erh	1.0414e-22	-0.1346	0.301	0.432	5.77115e-18
S100a16	7.25499e-20	-0.134623	0.286	0.409	4.0205e-15
Trrap	2.3996e-18	-0.134627	0.306	0.402	1.32979e-13
Hnrnpul2	3.08582e-31	-0.1347	0.545	0.643	1.71007e-26
Suco	7.70959e-23	-0.134867	0.361	0.474	4.27242e-18
Kdelr2	1.32356e-36	-0.134991	0.835	0.956	7.33476e-32
D5Ertd579e	1.26402e-18	-0.135061	0.302	0.382	7.0048e-14
Rdh11	1.41771e-11	-0.135236	0.245	0.329	7.8565e-07
Stx4a	4.3038e-14	-0.135253	0.205	0.305	2.38504e-09
Brwd1	3.3186e-22	-0.135362	0.376	0.466	1.83907e-17
Nvl	7.26949e-18	-0.135401	0.265	0.359	4.02853e-13
Huwe1	6.65942e-27	-0.135425	0.514	0.595	3.69045e-22
Rpl37	1.06021e-45	-0.135463	0.953	0.997	5.87537e-41
Lias	9.64131e-11	-0.136051	0.168	0.26	5.34292e-06
Pop4	5.38947e-16	-0.136108	0.216	0.32	2.98668e-11
Upf2	5.48119e-20	-0.136207	0.318	0.416	3.03751e-15
Btd	3.89933e-15	-0.136387	0.209	0.301	2.16089e-10
Nkapd1	4.42445e-21	-0.136503	0.322	0.426	2.4519e-16
Atxn7	7.09117e-12	-0.136622	0.206	0.282	3.92971e-07
Xiap	2.60304e-20	-0.136734	0.307	0.397	1.44253e-15
Tmem167b	1.16867e-17	-0.136761	0.268	0.376	6.47639e-13
Atic	1.9425e-21	-0.136807	0.337	0.432	1.07647e-16
Ube2f	8.30126e-25	-0.136989	0.411	0.499	4.60031e-20
Uba6	5.68381e-14	-0.137057	0.226	0.313	3.1498e-09
Tgfbr2	8.18875e-20	-0.137158	0.295	0.4	4.53796e-15
Ndufa10	1.0162e-33	-0.137207	0.433	0.57	5.63149e-29
Mier3	1.6827e-13	-0.137477	0.206	0.294	9.325e-09
Ero1a	9.86841e-19	-0.137544	0.276	0.36	5.46877e-14
Wwc2	8.63221e-20	-0.137554	0.351	0.441	4.78371e-15
Emd	4.11239e-21	-0.137651	0.299	0.426	2.27896e-16
Ap1s1	1.04721e-14	-0.137794	0.207	0.319	5.80334e-10
Micu3	5.64736e-12	-0.138059	0.188	0.279	3.1296e-07
Flii	1.53279e-10	-0.138088	0.156	0.257	8.49423e-06
Ddx49	8.0647e-17	-0.138198	0.236	0.341	4.46921e-12
Nop16	3.52016e-28	-0.138362	0.403	0.528	1.95077e-23
Dhx36	2.50884e-26	-0.138443	0.505	0.587	1.39032e-21
Mrpl4	1.539e-20	-0.138458	0.279	0.388	8.52868e-16
Srrt	3.79278e-14	-0.138572	0.211	0.299	2.10185e-09
Ythdf2	1.00461e-23	-0.138651	0.371	0.473	5.56726e-19
Rbm27	4.02255e-24	-0.13872	0.332	0.435	2.22918e-19
Mir703	2.86444e-30	-0.138757	0.403	0.567	1.58739e-25
Dipk2a	8.17804e-14	-0.138964	0.243	0.332	4.53203e-09
Dcaf1	4.53252e-12	-0.139043	0.185	0.274	2.51179e-07
Farsb	5.48119e-11	-0.139138	0.158	0.258	3.03751e-06
Spag7	3.74091e-29	-0.139184	0.383	0.523	2.0731e-24
Mex3c	2.57824e-20	-0.1392	0.27	0.376	1.42878e-15
4933434E20Rik	3.00102e-14	-0.139248	0.237	0.328	1.66308e-09
Vars	1.48508e-13	-0.13939	0.199	0.291	8.22988e-09
Boc	2.57247e-23	-0.139663	0.38	0.475	1.42559e-18
Gsk3a	4.64193e-20	-0.139903	0.264	0.365	2.57242e-15
Rnf121	1.08599e-17	-0.139996	0.25	0.359	6.01822e-13
C87436	5.82737e-13	-0.140036	0.186	0.283	3.22935e-08
Dhx40	1.33917e-13	-0.140087	0.25	0.353	7.4213e-09
Trpc4ap	5.00842e-28	-0.140139	0.445	0.54	2.77552e-23
Wls	2.44484e-32	-0.140305	0.471	0.605	1.35486e-27
Rab3gap1	2.25634e-21	-0.140366	0.363	0.451	1.25039e-16
Fbxl3	1.95044e-26	-0.14043	0.452	0.544	1.08087e-21
Tead1	6.17353e-17	-0.140444	0.304	0.375	3.42119e-12
Azi2	1.82292e-18	-0.140898	0.257	0.359	1.01021e-13
Fasn	5.85922e-14	-0.14092	0.318	0.411	3.24701e-09
Csnk1g3	2.42187e-26	-0.140936	0.374	0.484	1.34213e-21
Rcor1	1.39118e-17	-0.140972	0.246	0.347	7.7095e-13
Slc12a4	3.11304e-12	-0.140993	0.183	0.277	1.72515e-07
Ddb1	3.07887e-29	-0.140996	0.564	0.645	1.70622e-24
Tor1aip2	1.48881e-25	-0.141377	0.391	0.494	8.25055e-21
Slc25a28	3.42763e-19	-0.141477	0.251	0.357	1.89949e-14
Pdcd6ip	4.86094e-33	-0.141527	0.528	0.639	2.69378e-28
Exoc3	1.49989e-27	-0.141623	0.394	0.491	8.31196e-23
Mfap3	9.5668e-12	-0.141674	0.162	0.265	5.30164e-07
Rnaseh2c	3.85657e-16	-0.141836	0.229	0.321	2.1372e-11
Cgrrf1	2.9365e-12	-0.141863	0.184	0.282	1.62732e-07
Noct	4.40517e-19	-0.142161	0.328	0.407	2.44121e-14
Klf4	4.45297e-19	-0.142175	0.852	0.937	2.4677e-14
Efs	1.44704e-11	-0.142317	0.168	0.258	8.01908e-07
Zfp655	2.88287e-20	-0.142461	0.294	0.383	1.5976e-15
Gtf2f1	8.16501e-16	-0.142656	0.223	0.323	4.52481e-11
Rev3l	2.14327e-18	-0.142665	0.279	0.373	1.18774e-13
Ankrd10	8.44144e-17	-0.142705	0.233	0.327	4.67799e-12
[truncated: 3,065 more rows]
