# Supplementary material for: The NAD salvage pathway in mesenchymal cells is indispensable for skeletal development in mice
Source: Nat Commun. 2023 Jun 17;14:3616. doi: 10.1038/s41467-023-39392-7 (PMC10276814; doi:10.1038/s41467-023-39392-7)
Supplement: Supplementary file 6 — Source Data [file 41467_2023_39392_MOESM6_ESM.xlsx]

## Sheet: Figure 4D
mRNA levels by quantitative RT-PCR
Fig. 4d
		control	Nampt ΔPrx1
	Acan	23.262	8.99
		64.278	5.01
		52.781	6.07
		40.639	4.47
			8.53
	Col2a1	77.8	8
		447.7	3.1
		404.8	6.4
		306	16.5
			27.6
	Col10a2	34.3	1.1
		37.2	0.2
		28.1	0.1
		43.3	1.9
			2.9
	Mmp13	36.6	5.1
		24.3	3
		12.3	1
		30.2	4
			5.4
	Runx2	2.4	1
		2.6	0.5
		1.6	0.3
		2.5	0.6
			0.8
	Vegfa	1.1	1.4
		1.2	1.1
		1.1	1.3
		1	0.9
			1.1

## Sheet: Figure 5C
	Osteoblast number
Figure 5C
		Control	NamptΔPrx1
	Ob. N/B. Pm	12.69	39.41
		17.1	29.77
		31.24	22.12

## Sheet: Figure 5D
	Mineral aposition rate (MAR)
Figure 5D
		Control	NamptΔPrx1
	Endocortical MAR	2.9304	2.7017
		4.4498	3.3348
		2.915	3.7047

## Sheet: Figure 5F
		Body weight in 1 month old mice
Figure 5F
		Control (Male)	NamptΔOsx1 (Male)	Control (Female)	NamptΔOsx1 (Female)
	Body weight	8.8	6.9	4.8	8.6
		6.36	5.15	13.43	12.01
		6.49	8.7	12.98	10.2
		15.04	12.56	12.11	14.87
		14.69	14.93	15.8	8.88
		12.7		13.59	6.7
		12.67		15.23	11.6
		14.74		12.5	7.22
		13.07		13.2
		14.32		12.43
		10.22		9.18
		6.97

## Sheet: Figure 5G
		Bone mineral density in 1 month old mice
Figure 5G
		Control (Male)	NamptΔOsx1 (Male)	Control (Female)	NamptΔOsx1 (Female)
	Total BMD	0.0287	0.0285	0.0271	0.0311
		0.028	0.0265	0.0314	0.0296
		0.0262	0.0295	0.0316	0.0341
		0.0316	0.0326	0.0313	0.0346
		0.0329	0.0317	0.0324	0.0325
		0.0314		0.0375	0.028
		0.0303		0.0357	0.0328
		0.0345		0.0332	0.0308
		0.0362		0.0373
		0.036		0.033
		0.0311		0.0305
		0.0295
		Control (Male)	NamptΔOsx1 (Male)	Control (Female)	NamptΔOsx1 (Female)
	Femur BMD	0.0332	0.0304	0.0272	0.0346
		0.0307	0.0266	0.0393	0.0351
		0.0273	0.0306	0.0385	0.0383
		0.0412	0.0384	0.0362	0.0461
		0.0437	0.0398	0.0407	0.036
		0.0394		0.0466	0.0309
		0.0369		0.0436	0.0391
		0.0453		0.0394	0.0325
		0.0455		0.0461
		0.0449		0.0387
		0.0386		0.035
		0.0317

## Sheet: Figure 7A
		NAD+ levels in cultured chondrocytes
Figure 7A
		20% O2			1% O2
	veh	0.474739	0.483952	0.447184	0.22657	0.286565	0.315688
	FK866	0	0	0	0.06236	0.031986	0.071482

## Sheet: Figure 7B
		NAD+ levels in cultured chondrocytes
Figure 7B
		20% O2			1% O2
	veh	0.474739	0.483952	0.447184	0.22657	0.286565	0.315688
	FK866	0	0	0	0.06236	0.031986	0.071482

## Sheet: Figure 7C
		NADH/NAD+ ratio in cultured chondrocytes
Figure 7C
			20% O2			1% O2
	veh	0.474739	0.483952	0.447184	0.22657	0.286565	0.315688
	FK866	0	0	0	0.06236	0.031986	0.071482

## Sheet: Figure 7D
		ATP levels in cultured chondrocytes
Figure 7D
		20% O2								1% O2
	veh	42669	48992	50988	51076	51026	45580	47637	44840	18472	18628	19037	19469	17083	18564	33977	30721
	FK866	44449	46736	48502	47087	48217	37001	49592	46006	18472	19282	19122	18628	19037	19469	17083	18564

## Sheet: Figure 7E
			ATP levels in cultured chondrocytes
Figure 7E
		20% O2								1% O2
	veh	51058	53656	53034	54042	54539	53379	53015	49258	57628	58152	59311	60850	61830	60798	60725	58334
	FK866	12681	13908	14225	15157	16402	17635	22078	33974	12118	12818	13270	14126	15013	16720	20924	32873

[truncated: 6 more sheets: Figure 7F, Figure 7G, Suppl Fig 11A, Suppl Fig 11B, Suppl Fig 11C, Suppl Fig 11D]
